# Supplementary material for: catena-Poly[[bis­(nitrato-κO)cadmium]bis­[μ-1,4-bis­(pyridin-3-yl­meth­oxy)benzene-κ2 N:N′]]
Source: Acta Crystallogr Sect E Struct Rep Online. 2011 Aug 17;67(Pt 9):m1263. doi: 10.1107/S1600536811032697 (PMC3200741; doi:10.1107/S1600536811032697)
Supplement: Supplementary file 1 [file e-67-m1263-sup1.cif]

##############################################################################
#                                                                            #
# This CIF contains the data in a paper accepted for publication in          #
# Acta Crystallographica Section E. It conforms to the requirements of       #
# Notes for Authors for Acta Crystallographica Section E, and has been       #
# peer reviewed under the auspices of the IUCr Commission on Journals.       #
#                                                                            #
# Full details of the Crystallographic Information File format               #
# are given in the paper "The Crystallographic Information File (CIF):       #
# a New Standard Archive File for Crystallography" by S. R. Hall, F. H.      #
# Allen and I. D. Brown [Acta Cryst. (1991), A47, 655-685].                  #
#                                                                            #
# The current version of the core CIF dictionary is obtainable from          #
# ftp://ftp.iucr.org/pub/cif_core.dic.                                       #
#                                                                            #
# Software is freely available for graphical display of the structure(s)     #
# in this CIF. For information consult the CIF software page                 #
# http://www.iucr.org/resources/cif/software.                                #
#                                                                            #
# This file may be used for bona fide research purposes within the           #
# scientific community so long as proper attribution is given to the journal # 
# article from which it was obtained.                                        #
#                                                                            #
##############################################################################
data_I
_audit_creation_method     SHELXL-97
_chemical_name_systematic
;
<i>catena</i>-Poly[[bis(nitrato-\k<i>O</i>)cadmium]bis[\m-1,4-
bis(pyridin-3-ylmethoxy)benzene-\k^2^<i>N</i>:<i>N</i>']]
;
_chemical_name_common     ?
_chemical_formula_moiety     'C36 H32 Cd N6 O10'
_chemical_formula_sum     'C36 H32 Cd N6 O10'
_chemical_formula_iupac     '[Cd (NO3)2 (C18 H16 N2 O2)2]'
_chemical_formula_weight     821.08
_chemical_melting_point     ?
_symmetry_cell_setting     monoclinic
_symmetry_space_group_name_H-M     'P 21/c'
_symmetry_space_group_name_Hall     '-P 2ybc'
loop_
    _symmetry_equiv_pos_as_xyz
    'x, y, z'
    '-x, y+1/2, -z+1/2'
    '-x, -y, -z'
    'x, -y-1/2, z-1/2'
_cell_length_a     8.4034(17)
_cell_length_b     16.914(3)
_cell_length_c     13.436(5)
_cell_angle_alpha     90.00
_cell_angle_beta     114.23(2)
_cell_angle_gamma     90.00
_cell_volume     1741.5(8)
_cell_formula_units_Z     2
_cell_measurement_reflns_used     14136
_cell_measurement_theta_min     3.29
_cell_measurement_theta_max     27.46
_cell_measurement_temperature     293(2)
_exptl_crystal_description     block
_exptl_crystal_colour     colorless
_exptl_crystal_size_max     0.20
_exptl_crystal_size_mid     0.19
_exptl_crystal_size_min     0.17
_exptl_crystal_density_diffrn     1.566
_exptl_crystal_density_meas     ?
_exptl_crystal_density_method     'not measured'
_exptl_crystal_F_000     836
_exptl_absorpt_coefficient_mu     0.696
_exptl_absorpt_correction_type     multi-scan
_exptl_absorpt_process_details     '(ABSCOR; Higashi, 1995)'
_exptl_absorpt_correction_T_min     0.8711
_exptl_absorpt_correction_T_max     0.8903
_exptl_special_details     ?
_diffrn_ambient_temperature     293(2)
_diffrn_radiation_type     MoK\a
_diffrn_radiation_wavelength     0.71073
_diffrn_radiation_source     'rotation anode'
_diffrn_radiation_monochromator     graphite
_diffrn_measurement_device_type     'Rigaku R-AXIS RAPID'
_diffrn_measurement_method     '\w scan'
_diffrn_detector_area_resol_mean     ?
_diffrn_reflns_number     16413
_diffrn_reflns_av_R_equivalents     0.0279
_diffrn_reflns_av_sigmaI/netI     0.0230
_diffrn_reflns_theta_min     3.30
_diffrn_reflns_theta_max     27.46
_diffrn_reflns_theta_full     27.46
_diffrn_measured_fraction_theta_max     0.991
_diffrn_measured_fraction_theta_full     0.991
_diffrn_reflns_limit_h_min     -8
_diffrn_reflns_limit_h_max     10
_diffrn_reflns_limit_k_min     -21
_diffrn_reflns_limit_k_max     21
_diffrn_reflns_limit_l_min     -17
_diffrn_reflns_limit_l_max     17
_diffrn_standards_number     ?
_diffrn_standards_interval_count     ?
_diffrn_standards_interval_time     ?
_diffrn_standards_decay_%     ?
_refine_special_details
;
;
_reflns_number_total     3952
_reflns_number_gt     3277
_reflns_threshold_expression     >2\s(I)
_refine_ls_structure_factor_coef     Fsqd
_refine_ls_matrix_type     full
_refine_ls_R_factor_all     0.0368
_refine_ls_R_factor_gt     0.0287
_refine_ls_wR_factor_gt     0.0747
_refine_ls_wR_factor_ref     0.0774
_refine_ls_goodness_of_fit_ref     1.078
_refine_ls_restrained_S_all     1.111
_refine_ls_number_reflns     3952
_refine_ls_number_parameters     251
_refine_ls_number_restraints     12
_refine_ls_hydrogen_treatment     constr
_refine_ls_weighting_scheme     calc
_refine_ls_weighting_details
         'calc w=1/[\s^2^(Fo^2^)+(0.0425P)^2^+0.3288P] where P=(Fo^2^+2Fc^2^)/3'
_atom_sites_solution_hydrogens     geom
_atom_sites_solution_primary     direct
_atom_sites_solution_secondary     difmap
_refine_ls_shift/su_max     0.001
_refine_ls_shift/su_mean     0.000
_refine_diff_density_max     0.452
_refine_diff_density_min     -0.296
_refine_ls_extinction_method     none
_refine_ls_extinction_coef     ?
loop_
    _atom_type_symbol
    _atom_type_description
    _atom_type_scat_dispersion_real
    _atom_type_scat_dispersion_imag
    _atom_type_scat_source
    'C' 'C' 0.0033 0.0016
                         'International Tables Vol C Tables 4.2.6.8 and 6.1.1.4'
    'H' 'H' 0.0000 0.0000
                         'International Tables Vol C Tables 4.2.6.8 and 6.1.1.4'
    'Cd' 'Cd' -0.8075 1.2024
                         'International Tables Vol C Tables 4.2.6.8 and 6.1.1.4'
    'N' 'N' 0.0061 0.0033
                         'International Tables Vol C Tables 4.2.6.8 and 6.1.1.4'
    'O' 'O' 0.0106 0.0060
                         'International Tables Vol C Tables 4.2.6.8 and 6.1.1.4'
_computing_data_collection     'RAPID-AUTO (Rigaku, 1998)'
_computing_cell_refinement     'RAPID-AUTO (Rigaku, 1998)'
_computing_data_reduction     'CrystalStructure (Rigaku/MSC, 2002)'
_computing_structure_solution     'SHELXS97 (Sheldrick, 2008)'
_computing_structure_refinement     'SHELXL97 (Sheldrick, 2008)'
_computing_molecular_graphics     'DIAMOND (Brandenburg, 1999)'
_computing_publication_material     'SHELXTL (Sheldrick, 2008)'
loop_
    _atom_site_type_symbol
    _atom_site_label
    _atom_site_fract_x
    _atom_site_fract_y
    _atom_site_fract_z
    _atom_site_U_iso_or_equiv
    _atom_site_adp_type
    _atom_site_calc_flag
    _atom_site_refinement_flags
    _atom_site_occupancy
    _atom_site_symmetry_multiplicity
    _atom_site_disorder_assembly
    _atom_site_disorder_group
    Cd Cd1 1.0000 0.5000 0.5000 0.04071(9) Uani d S 1 2 . .
    O O1 0.18190(19) 0.65049(9) 0.17002(17) 0.0667(5) Uani d . 1 1 . .
    O O2 -0.52415(19) 0.61347(9) -0.08007(16) 0.0643(5) Uani d . 1 1 . .
    O O3 1.2330(2) 0.56597(9) 0.47758(15) 0.0567(4) Uani d . 1 1 . .
    O O4 1.2207(3) 0.68782(11) 0.51540(19) 0.0791(6) Uani d . 1 1 . .
    O O5 1.4627(9) 0.6264(6) 0.5848(14) 0.079(3) Uani d PU 0.41(2) 1 . .
    O O5' 1.4608(7) 0.6401(4) 0.5304(12) 0.087(2) Uani d PU 0.59(2) 1 . .
    N N1 0.7748(2) 0.58067(10) 0.37477(14) 0.0411(4) Uani d . 1 1 . .
    N N2 -0.9888(2) 0.57398(9) -0.35307(13) 0.0370(3) Uani d . 1 1 . .
    N N3 1.3053(2) 0.62879(10) 0.51369(16) 0.0463(4) Uani d . 1 1 . .
    C C1 0.8208(3) 0.63692(13) 0.32227(18) 0.0446(5) Uani d . 1 1 . .
    H H1 0.9391 0.6463 0.3424 0.054 Uiso calc R 1 1 . .
    C C2 0.7023(3) 0.68165(14) 0.23999(18) 0.0469(5) Uani d . 1 1 . .
    H H2 0.7401 0.7213 0.2069 0.056 Uiso calc R 1 1 . .
    C C3 0.5261(3) 0.66720(12) 0.20688(17) 0.0429(5) Uani d . 1 1 . .
    H H3 0.4436 0.6966 0.1509 0.052 Uiso calc R 1 1 . .
    C C4 0.4750(2) 0.60814(12) 0.25868(17) 0.0388(4) Uani d . 1 1 . .
    C C5 0.6032(2) 0.56757(12) 0.34290(17) 0.0418(4) Uani d . 1 1 . .
    H H5 0.5687 0.5291 0.3795 0.050 Uiso calc R 1 1 . .
    C C6 0.2865(3) 0.58475(13) 0.2223(2) 0.0509(6) Uani d . 1 1 . .
    H H6A 0.2595 0.5404 0.1722 0.061 Uiso calc R 1 1 . .
    H H6B 0.2640 0.5691 0.2848 0.061 Uiso calc R 1 1 . .
    C C7 0.0068(2) 0.63792(12) 0.10806(19) 0.0442(5) Uani d . 1 1 . .
    C C8 -0.0774(3) 0.56579(13) 0.0975(2) 0.0517(6) Uani d . 1 1 . .
    H H8 -0.0150 0.5214 0.1336 0.062 Uiso calc R 1 1 . .
    C C9 -0.2549(3) 0.56010(13) 0.0329(2) 0.0507(6) Uani d . 1 1 . .
    H H9 -0.3113 0.5117 0.0251 0.061 Uiso calc R 1 1 . .
    C C10 -0.3483(2) 0.62632(12) -0.01978(18) 0.0433(5) Uani d . 1 1 . .
    C C11 -0.2652(2) 0.69830(11) -0.00903(17) 0.0402(4) Uani d . 1 1 . .
    H H11 -0.3282 0.7428 -0.0441 0.048 Uiso calc R 1 1 . .
    C C12 -0.0864(2) 0.70393(12) 0.05461(18) 0.0415(4) Uani d . 1 1 . .
    H H12 -0.0297 0.7521 0.0612 0.050 Uiso calc R 1 1 . .
    C C13 -0.6311(3) 0.67955(12) -0.12538(19) 0.0476(5) Uani d . 1 1 . .
    H H13A -0.5876 0.7096 -0.1704 0.057 Uiso calc R 1 1 . .
    H H13B -0.6339 0.7137 -0.0681 0.057 Uiso calc R 1 1 . .
    C C14 -0.8113(2) 0.64770(11) -0.19354(16) 0.0376(4) Uani d . 1 1 . .
    C C15 -0.9549(3) 0.66096(13) -0.17100(19) 0.0472(5) Uani d . 1 1 . .
    H H15 -0.9444 0.6897 -0.1096 0.057 Uiso calc R 1 1 . .
    C C16 -1.1153(3) 0.63084(13) -0.2412(2) 0.0484(5) Uani d . 1 1 . .
    H H16 -1.2136 0.6390 -0.2272 0.058 Uiso calc R 1 1 . .
    C C17 -1.1282(2) 0.58893(11) -0.33157(18) 0.0409(4) Uani d . 1 1 . .
    H H17 -1.2369 0.5703 -0.3794 0.049 Uiso calc R 1 1 . .
    C C18 -0.8348(2) 0.60285(12) -0.28455(16) 0.0385(4) Uani d . 1 1 . .
    H H18 -0.7377 0.5922 -0.2989 0.046 Uiso calc R 1 1 . .
loop_
    _atom_site_aniso_label
    _atom_site_aniso_U_11
    _atom_site_aniso_U_22
    _atom_site_aniso_U_33
    _atom_site_aniso_U_12
    _atom_site_aniso_U_13
    _atom_site_aniso_U_23
    Cd1 0.02736(11) 0.04911(14) 0.03548(12) 0.00624(8) 0.00257(8) -0.00838(8)
    O1 0.0250(7) 0.0479(8) 0.1035(15) 0.0012(6) 0.0023(8) 0.0162(9)
    O2 0.0304(8) 0.0442(8) 0.0853(13) -0.0014(6) -0.0098(8) 0.0059(8)
    O3 0.0497(9) 0.0542(9) 0.0639(11) -0.0053(7) 0.0210(8) -0.0034(8)
    O4 0.0698(12) 0.0553(10) 0.1048(17) 0.0078(9) 0.0284(12) -0.0021(10)
    O5 0.036(3) 0.091(4) 0.090(5) -0.005(2) 0.005(3) -0.006(3)
    O5' 0.0406(19) 0.095(3) 0.120(5) -0.0096(17) 0.029(3) 0.005(3)
    N1 0.0270(8) 0.0488(9) 0.0400(9) 0.0048(7) 0.0061(7) -0.0008(7)
    N2 0.0265(7) 0.0418(8) 0.0360(9) 0.0024(6) 0.0060(6) -0.0032(7)
    N3 0.0334(9) 0.0447(10) 0.0595(12) 0.0035(8) 0.0179(8) 0.0089(8)
    C1 0.0283(9) 0.0557(12) 0.0463(12) -0.0028(9) 0.0117(9) -0.0069(9)
    C2 0.0390(11) 0.0551(12) 0.0461(12) -0.0068(9) 0.0170(9) 0.0028(9)
    C3 0.0364(10) 0.0489(11) 0.0354(10) 0.0022(9) 0.0065(8) 0.0043(8)
    C4 0.0269(9) 0.0439(10) 0.0389(11) 0.0026(8) 0.0066(8) 0.0017(8)
    C5 0.0280(9) 0.0469(11) 0.0442(11) 0.0037(8) 0.0083(8) 0.0063(9)
    C6 0.0262(9) 0.0529(12) 0.0623(15) 0.0023(9) 0.0066(9) 0.0142(10)
    C7 0.0232(9) 0.0484(11) 0.0541(13) 0.0008(8) 0.0087(9) 0.0058(9)
    C8 0.0315(10) 0.0429(11) 0.0677(15) 0.0043(9) 0.0071(10) 0.0130(10)
    C9 0.0322(10) 0.0402(10) 0.0659(15) -0.0028(8) 0.0061(10) 0.0039(10)
    C10 0.0274(9) 0.0447(11) 0.0460(12) 0.0002(8) 0.0031(8) -0.0001(8)
    C11 0.0315(9) 0.0398(10) 0.0415(11) 0.0046(8) 0.0072(8) 0.0059(8)
    C12 0.0301(9) 0.0402(10) 0.0493(12) -0.0015(8) 0.0115(9) 0.0046(8)
    C13 0.0339(10) 0.0446(11) 0.0478(12) 0.0030(9) 0.0000(9) -0.0073(9)
    C14 0.0300(9) 0.0370(9) 0.0362(10) 0.0034(7) 0.0038(8) -0.0026(7)
    C15 0.0460(12) 0.0458(11) 0.0478(12) 0.0039(9) 0.0172(10) -0.0121(9)
    C16 0.0339(10) 0.0489(11) 0.0660(15) 0.0039(9) 0.0241(10) -0.0066(10)
    C17 0.0252(9) 0.0385(10) 0.0518(12) 0.0006(7) 0.0085(8) -0.0002(8)
    C18 0.0260(9) 0.0474(10) 0.0372(10) 0.0017(8) 0.0079(8) -0.0048(8)
_geom_special_details
;
;
loop_
    _geom_bond_atom_site_label_1
    _geom_bond_atom_site_label_2
    _geom_bond_site_symmetry_2
    _geom_bond_distance
    _geom_bond_publ_flag
    Cd1 N1 . 2.3793(17) yes
    Cd1 N2 1_756 2.3064(17) yes
    Cd1 O3 . 2.3778(17) yes
    O1 C7 . 1.378(2) ?
    O1 C6 . 1.413(3) ?
    O2 C10 . 1.380(2) ?
    O2 C13 . 1.407(2) ?
    O3 N3 . 1.221(2) ?
    O4 N3 . 1.231(3) ?
    O5 O5' . 0.761(9) ?
    O5 N3 . 1.275(7) ?
    O5' N3 . 1.246(5) ?
    N1 C1 . 1.333(3) ?
    N1 C5 . 1.344(2) ?
    N2 C18 . 1.335(2) ?
    N2 C17 . 1.341(3) ?
    C1 C2 . 1.372(3) ?
    C1 H1 . 0.9300 ?
    C2 C3 . 1.381(3) ?
    C2 H2 . 0.9300 ?
    C3 C4 . 1.383(3) ?
    C3 H3 . 0.9300 ?
    C4 C5 . 1.382(3) ?
    C4 C6 . 1.506(3) ?
    C5 H5 . 0.9300 ?
    C6 H6A . 0.9700 ?
    C6 H6B . 0.9700 ?
    C7 C12 . 1.383(3) ?
    C7 C8 . 1.388(3) ?
    C8 C9 . 1.388(3) ?
    C8 H8 . 0.9300 ?
    C9 C10 . 1.384(3) ?
    C9 H9 . 0.9300 ?
    C10 C11 . 1.382(3) ?
    C11 C12 . 1.394(3) ?
    C11 H11 . 0.9300 ?
    C12 H12 . 0.9300 ?
    C13 C14 . 1.511(3) ?
    C13 H13A . 0.9700 ?
    C13 H13B . 0.9700 ?
    C14 C15 . 1.378(3) ?
    C14 C18 . 1.383(3) ?
    C15 C16 . 1.387(3) ?
    C15 H15 . 0.9300 ?
    C16 C17 . 1.371(3) ?
    C16 H16 . 0.9300 ?
    C17 H17 . 0.9300 ?
    C18 H18 . 0.9300 ?
loop_
    _geom_angle_atom_site_label_1
    _geom_angle_atom_site_label_2
    _geom_angle_atom_site_label_3
    _geom_angle_site_symmetry_1
    _geom_angle_site_symmetry_3
    _geom_angle
    _geom_angle_publ_flag
    N2 Cd1 N2 3_565 1_756 180.0000(10)
                                     ?
    N2 Cd1 O3 3_565 3_766 96.17(6) ?
    N2 Cd1 O3 1_756 3_766 83.83(6) ?
    N2 Cd1 O3 3_565 . 83.83(6) ?
    N2 Cd1 O3 1_756 . 96.17(6) ?
    O3 Cd1 O3 3_766 . 180.00(7) ?
    N2 Cd1 N1 3_565 . 87.97(6) ?
    N2 Cd1 N1 1_756 . 92.03(6) ?
    O3 Cd1 N1 3_766 . 84.33(6) ?
    O3 Cd1 N1 . . 95.67(6) ?
    N2 Cd1 N1 3_565 3_766 92.03(6) ?
    N2 Cd1 N1 1_756 3_766 87.97(6) ?
    O3 Cd1 N1 3_766 3_766 95.67(6) ?
    O3 Cd1 N1 . 3_766 84.33(6) ?
    N1 Cd1 N1 . 3_766 180.0 ?
    C7 O1 C6 . . 118.12(16) ?
    C10 O2 C13 . . 117.98(16) ?
    N3 O3 Cd1 . . 131.24(14) ?
    C1 N1 C5 . . 117.12(17) ?
    C1 N1 Cd1 . . 117.65(13) ?
    C5 N1 Cd1 . . 124.68(14) ?
    C18 N2 C17 . . 117.90(17) ?
    C18 N2 Cd1 . 1_354 118.42(13) ?
    C17 N2 Cd1 . 1_354 123.67(13) ?
    O3 N3 O4 . . 121.06(19) ?
    O3 N3 O5' . . 121.2(3) ?
    O4 N3 O5' . . 116.3(3) ?
    O3 N3 O5 . . 117.6(5) ?
    O4 N3 O5 . . 116.2(4) ?
    N1 C1 C2 . . 123.18(19) ?
    N1 C1 H1 . . 118.4 ?
    C2 C1 H1 . . 118.4 ?
    C1 C2 C3 . . 119.3(2) ?
    C1 C2 H2 . . 120.3 ?
    C3 C2 H2 . . 120.3 ?
    C2 C3 C4 . . 118.61(19) ?
    C2 C3 H3 . . 120.7 ?
    C4 C3 H3 . . 120.7 ?
    C5 C4 C3 . . 118.17(18) ?
    C5 C4 C6 . . 119.84(19) ?
    C3 C4 C6 . . 121.92(18) ?
    N1 C5 C4 . . 123.56(19) ?
    N1 C5 H5 . . 118.2 ?
    C4 C5 H5 . . 118.2 ?
    O1 C6 C4 . . 108.15(17) ?
    O1 C6 H6A . . 110.1 ?
    C4 C6 H6A . . 110.1 ?
    O1 C6 H6B . . 110.1 ?
    C4 C6 H6B . . 110.1 ?
    H6A C6 H6B . . 108.4 ?
    O1 C7 C12 . . 115.21(18) ?
    O1 C7 C8 . . 124.79(18) ?
    C12 C7 C8 . . 120.00(18) ?
    C9 C8 C7 . . 119.80(19) ?
    C9 C8 H8 . . 120.1 ?
    C7 C8 H8 . . 120.1 ?
    C10 C9 C8 . . 120.14(19) ?
    C10 C9 H9 . . 119.9 ?
    C8 C9 H9 . . 119.9 ?
    O2 C10 C11 . . 125.03(18) ?
    O2 C10 C9 . . 114.74(18) ?
    C11 C10 C9 . . 120.22(18) ?
    C10 C11 C12 . . 119.73(18) ?
    C10 C11 H11 . . 120.1 ?
    C12 C11 H11 . . 120.1 ?
    C7 C12 C11 . . 120.10(18) ?
    C7 C12 H12 . . 120.0 ?
    C11 C12 H12 . . 120.0 ?
    O2 C13 C14 . . 106.41(16) ?
    O2 C13 H13A . . 110.4 ?
    C14 C13 H13A . . 110.4 ?
    O2 C13 H13B . . 110.4 ?
    C14 C13 H13B . . 110.4 ?
    H13A C13 H13B . . 108.6 ?
    C15 C14 C18 . . 117.61(18) ?
    C15 C14 C13 . . 123.97(19) ?
    C18 C14 C13 . . 118.41(19) ?
    C14 C15 C16 . . 119.0(2) ?
    C14 C15 H15 . . 120.5 ?
    C16 C15 H15 . . 120.5 ?
    C17 C16 C15 . . 119.6(2) ?
    C17 C16 H16 . . 120.2 ?
    C15 C16 H16 . . 120.2 ?
    N2 C17 C16 . . 121.99(18) ?
    N2 C17 H17 . . 119.0 ?
    C16 C17 H17 . . 119.0 ?
    N2 C18 C14 . . 123.82(18) ?
    N2 C18 H18 . . 118.1 ?
    C14 C18 H18 . . 118.1 ?
_iucr_refine_instructions_details
;
TITL ly-44               P21/c
CELL  0.71073    8.4034   16.9140   13.4360    90.000   114.230    90.000
ZERR 2         0.0017    0.0030    0.0050     0.000     0.020     0.000
LATT 1
SYMM             - X ,    0.50000 + Y ,    0.50000 - Z
SFAC C  H  Cd N  O
UNIT 72 64 2 12 20
L.S. 5
ACTA
isor 0.005 o5 o5'
BOND $H
FMAP 2
PLAN 20
SIZE 0.171*0.192*0.204
WGHT    0.042500    0.328800
FVAR       0.12089   0.40773
CD1   3    1.000000    0.500000    0.500000    10.50000    0.02736    0.04911 =
         0.03548   -0.00838    0.00257    0.00624
O1    5    0.181897    0.650487    0.170023    11.00000    0.02502    0.04791 =
         0.10345    0.01618    0.00232    0.00119
O2    5   -0.524147    0.613469   -0.080071    11.00000    0.03036    0.04421 =
         0.08529    0.00586   -0.00979   -0.00136
O3    5    1.233017    0.565968    0.477581    11.00000    0.04972    0.05420 =
         0.06390   -0.00338    0.02101   -0.00527
O4    5    1.220718    0.687816    0.515400    11.00000    0.06978    0.05528 =
         0.10485   -0.00210    0.02841    0.00776
O5    5    1.462682    0.626371    0.584844    21.00000    0.03564    0.09145 =
         0.08959   -0.00639    0.00489   -0.00511
O5'   5    1.460791    0.640051    0.530406   -21.00000    0.04062    0.09520 =
         0.11983    0.00463    0.02855   -0.00960
N1    4    0.774779    0.580668    0.374769    11.00000    0.02699    0.04877 =
         0.04000   -0.00077    0.00614    0.00483
N2    4   -0.988805    0.573980   -0.353065    11.00000    0.02645    0.04182 =
         0.03599   -0.00319    0.00597    0.00243
N3    4    1.305321    0.628788    0.513688    11.00000    0.03336    0.04471 =
         0.05954    0.00893    0.01789    0.00349
C1    1    0.820847    0.636923    0.322269    11.00000    0.02832    0.05570 =
         0.04631   -0.00686    0.01170   -0.00280
AFIX  43
H1    2    0.939070    0.646312    0.342377    11.00000   -1.20000
AFIX   0
C2    1    0.702268    0.681653    0.239986    11.00000    0.03903    0.05508 =
         0.04605    0.00281    0.01700   -0.00677
AFIX  43
H2    2    0.740111    0.721286    0.206850    11.00000   -1.20000
AFIX   0
C3    1    0.526109    0.667204    0.206883    11.00000    0.03644    0.04891 =
         0.03537    0.00428    0.00649    0.00221
AFIX  43
H3    2    0.443618    0.696586    0.150933    11.00000   -1.20000
AFIX   0
C4    1    0.475005    0.608142    0.258678    11.00000    0.02689    0.04388 =
         0.03891    0.00169    0.00659    0.00260
C5    1    0.603175    0.567568    0.342897    11.00000    0.02795    0.04692 =
         0.04422    0.00629    0.00834    0.00369
AFIX  43
H5    2    0.568747    0.529118    0.379476    11.00000   -1.20000
AFIX   0
C6    1    0.286488    0.584751    0.222280    11.00000    0.02616    0.05292 =
         0.06231    0.01421    0.00663    0.00229
AFIX  23
H6A   2    0.259547    0.540425    0.172211    11.00000   -1.20000
H6B   2    0.264021    0.569060    0.284760    11.00000   -1.20000
AFIX   0
C7    1    0.006775    0.637922    0.108063    11.00000    0.02316    0.04839 =
         0.05412    0.00585    0.00871    0.00076
C8    1   -0.077410    0.565785    0.097497    11.00000    0.03149    0.04287 =
         0.06771    0.01305    0.00715    0.00426
AFIX  43
H8    2   -0.015006    0.521403    0.133581    11.00000   -1.20000
AFIX   0
C9    1   -0.254948    0.560097    0.032933    11.00000    0.03221    0.04016 =
         0.06589    0.00387    0.00606   -0.00280
AFIX  43
H9    2   -0.311316    0.511686    0.025064    11.00000   -1.20000
AFIX   0
C10   1   -0.348334    0.626317   -0.019784    11.00000    0.02740    0.04469 =
         0.04598   -0.00014    0.00315    0.00021
C11   1   -0.265163    0.698303   -0.009031    11.00000    0.03152    0.03983 =
         0.04154    0.00589    0.00722    0.00465
AFIX  43
H11   2   -0.328200    0.742821   -0.044123    11.00000   -1.20000
AFIX   0
C12   1   -0.086435    0.703926    0.054612    11.00000    0.03006    0.04021 =
         0.04934    0.00460    0.01146   -0.00152
AFIX  43
H12   2   -0.029731    0.752122    0.061165    11.00000   -1.20000
AFIX   0
C13   1   -0.631145    0.679548   -0.125381    11.00000    0.03392    0.04460 =
         0.04782   -0.00729    0.00000    0.00300
AFIX  23
H13A  2   -0.587638    0.709645   -0.170434    11.00000   -1.20000
H13B  2   -0.633879    0.713731   -0.068136    11.00000   -1.20000
AFIX   0
C14   1   -0.811257    0.647697   -0.193535    11.00000    0.02995    0.03697 =
         0.03616   -0.00261    0.00375    0.00340
C15   1   -0.954911    0.660960   -0.170996    11.00000    0.04603    0.04581 =
         0.04776   -0.01208    0.01719    0.00390
AFIX  43
H15   2   -0.944428    0.689684   -0.109588    11.00000   -1.20000
AFIX   0
C16   1   -1.115332    0.630838   -0.241241    11.00000    0.03390    0.04885 =
         0.06601   -0.00661    0.02415    0.00388
AFIX  43
H16   2   -1.213580    0.639018   -0.227152    11.00000   -1.20000
AFIX   0
C17   1   -1.128205    0.588933   -0.331572    11.00000    0.02516    0.03854 =
         0.05180   -0.00018    0.00854    0.00063
AFIX  43
H17   2   -1.236930    0.570314   -0.379388    11.00000   -1.20000
AFIX   0
C18   1   -0.834780    0.602846   -0.284553    11.00000    0.02600    0.04739 =
         0.03722   -0.00479    0.00788    0.00171
AFIX  43
H18   2   -0.737666    0.592159   -0.298896    11.00000   -1.20000
HKLF 4 1 -1.0000  0.0000  0.0000  0.0000 -1.0000  0.0000  1.0000  0.0000  1.0000
REM  ly-44               P21/c
REM R1 =  0.0287 for   3277 Fo > 4sig(Fo)  and  0.0368 for all   3952 data
REM    251 parameters refined using     12 restraints
END
WGHT      0.0414      0.3338
REM Highest difference peak  0.452,  deepest hole -0.296,  1-sigma level  0.055
Q1    1   0.1877  0.6209  0.1200  11.00000  0.05    0.45
Q2    1   1.0518  0.5295  0.4582  11.00000  0.05    0.35
Q3    1  -0.4851  0.6305 -0.1232  11.00000  0.05    0.32
Q4    1   1.0212  0.4789  0.4436  11.00000  0.05    0.28
Q5    1   0.5266  0.5888  0.2987  11.00000  0.05    0.27
Q6    1  -0.0440  0.6703  0.0721  11.00000  0.05    0.26
Q7    1  -0.7305  0.6606 -0.1633  11.00000  0.05    0.26
Q8    1  -0.8270  0.6285 -0.2411  11.00000  0.05    0.25
Q9    1  -0.5294  0.6366 -0.0364  11.00000  0.05    0.24
Q10   1   1.2280  0.6066  0.4707  11.00000  0.05    0.23
Q11   1   1.4291  0.6448  0.4602  11.00000  0.05    0.22
Q12   1  -0.2859  0.5869 -0.0126  11.00000  0.05    0.22
Q13   1   1.0685  0.5396  0.5322  11.00000  0.05    0.22
Q14   1   0.7476  0.6493  0.2333  11.00000  0.05    0.22
Q15   1  -1.0540  0.5769 -0.3415  11.00000  0.05    0.21
Q16   1   0.3875  0.5935  0.2458  11.00000  0.05    0.21
Q17   1   1.2455  0.6800  0.4390  11.00000  0.05    0.21
Q18   1  -0.2909  0.6577 -0.0376  11.00000  0.05    0.20
Q19   1  -1.0287  0.6291 -0.1961  11.00000  0.05    0.20
Q20   1  -1.2138  0.6114 -0.1946  11.00000  0.05    0.20
;
data_global
_journal_date_recd_electronic     2011-07-28
_journal_date_accepted     2011-08-12
_journal_name_full     'Acta Crystallographica, Section E'
_journal_year     2011
_journal_volume     67
_journal_issue      9
_journal_page_first     m1263
_journal_page_last     m1263
_journal_paper_category     QM
_journal_coeditor_code     HY2453
_publ_contact_author_name     'Jin-Sheng Gao'
_publ_contact_author_address
;
Engineering Research Center of Pesticide of Heilongjiang University
Heilongjiang University
Harbin 150050
People's Republic of China
;
_publ_contact_author_email     hgf1000@163.com
_publ_contact_author_fax     '(86)451 8660 9151'
_publ_contact_author_phone     '(86)451 8660 9001'
_publ_section_title
;\
<i>catena</i>-Poly[[bis(nitrato-\k<i>O</i>)cadmium]bis[\m-1,4-\
bis(pyridin-3-ylmethoxy)benzene-\k^2^<i>N</i>:<i>N</i>']]
;
loop_
    _publ_author_name
    _publ_author_footnote
    _publ_author_address
    'Zhang, Shuang' .
;
Engineering Research Center of Pesticides of Heilongjiang University
Heilongjiang University
Harbin 150050
People's Republic of China
;
    'Yu, Ying-Hui' .
;
Engineering Research Center of Pesticides of Heilongjiang University
Heilongjiang University
Harbin 150050
People's Republic of China and
College of Chemistry and Materials Science
Heilongjiang University
Harbin 150080
People's Republic of China
;
    'Liu, Ying' .
;
College of Chemistry and Materials Science
Heilongjiang University
Harbin 150080
People's Republic of China
;
    'Hou, Guang-Feng' .
;
Engineering Research Center of Pesticides of Heilongjiang University
Heilongjiang University
Harbin 150050
People's Republic of China and
College of Chemistry and Materials Science
Heilongjiang University
Harbin 150080
People's Republic of China
;
    'Gao, Jin-Sheng' .
;
Engineering Research Center of Pesticides of Heilongjiang University
Heilongjiang University
Harbin 150050
People's Republic of China and
College of Chemistry and Materials Science
Heilongjiang University
Harbin 150080
People's Republic of China
;
