# Supplementary material for: catena-Poly[[bis­(nitrato-κO)cadmium]bis­[μ-1,4-bis­(pyridin-3-yl­meth­oxy)benzene-κ2 N:N′]]
Source: Acta Crystallogr Sect E Struct Rep Online. 2011 Aug 17;67(Pt 9):m1263. doi: 10.1107/S1600536811032697 (PMC3200741; doi:10.1107/S1600536811032697)
Supplement: Supplementary file 2 [file e-67-m1263-Isup2.hkl]

# 
# h,k,l, Fc-squared, Fo-squared, sigma(Fo-squared) and status flag 
# 
data_I
_shelx_title ' ly-44               P21/c' 
_shelx_refln_list_code          4 
_shelx_F_calc_maximum      308.53 
_exptl_crystal_F_000       836.00 
_reflns_d_resolution_high  0.7707 
 
loop_ 
 _symmetry_equiv_pos_as_xyz 
 'x, y, z' 
 '-x, y+1/2, -z+1/2' 
 '-x, -y, -z' 
 'x, -y-1/2, z-1/2' 
 
_cell_length_a     8.4034 
_cell_length_b    16.9140 
_cell_length_c    13.4360 
_cell_angle_alpha  90.000 
_cell_angle_beta  114.230 
_cell_angle_gamma  90.000 
 
_shelx_F_squared_multiplier     1.000 
 
loop_ 
 _refln_index_h 
 _refln_index_k 
 _refln_index_l 
 _refln_F_squared_calc 
 _refln_F_squared_meas 
 _refln_F_squared_sigma 
 _refln_observed_status 
   2   0   0      775.84      765.94      7.33 o 
   3   0   0      789.60      818.28     11.26 o 
   4   0   0    16667.67    18623.20    257.31 o 
   5   0   0     2656.27     2674.51     40.22 o 
   6   0   0     3122.19     3109.11     50.84 o 
   7   0   0      817.14      799.18     26.68 o 
   8   0   0      993.28      933.29     43.11 o 
   9   0   0      328.20      275.06     19.16 o 
   2   1   0      309.45      339.55      4.23 o 
   3   1   0       69.97       57.19      1.88 o 
   4   1   0     1898.79     2085.24     18.19 o 
   5   1   0       92.60       82.00      2.17 o 
   6   1   0      178.57      171.78      5.53 o 
   7   1   0      908.30      843.64     22.40 o 
   8   1   0       13.35        7.46      7.00 o 
   9   1   0        9.66       20.47     10.76 o 
   1   2   0     9312.75     9962.77     91.99 o 
   2   2   0     5721.21     5855.34     47.30 o 
   3   2   0     4727.65     4629.44     62.17 o 
   4   2   0     5060.60     5226.24     47.10 o 
   5   2   0     2943.05     2969.33     26.58 o 
   6   2   0     1034.14     1017.14     10.92 o 
   7   2   0     1399.45     1361.64     23.02 o 
   8   2   0     1181.86     1133.40     25.80 o 
   9   2   0      522.53      511.51     21.37 o 
   1   3   0      123.31      150.29      3.86 o 
   2   3   0      294.59      291.97      3.64 o 
   3   3   0      648.46      678.19      9.48 o 
   4   3   0        0.43        2.62      1.11 o 
   5   3   0      686.74      659.90      7.82 o 
   6   3   0      478.00      480.82      8.26 o 
   7   3   0     1046.30      996.02     16.13 o 
   8   3   0       36.84       39.37     10.35 o 
   9   3   0        5.72       10.93      8.73 o 
   0   4   0    30311.13    34252.98    602.86 o 
   1   4   0     7963.94     8319.56     83.95 o 
   2   4   0     3494.53     3512.82     54.67 o 
   3   4   0    14351.64    16312.25    177.88 o 
   4   4   0     1169.42     1085.53      9.93 o 
   5   4   0     2119.61     2074.84     25.65 o 
   6   4   0        9.57       25.90      3.68 o 
   7   4   0      820.94      836.57     12.45 o 
   8   4   0      759.94      744.79     19.56 o 
   9   4   0      368.95      365.38     22.34 o 
   1   5   0     2598.96     2757.04     36.44 o 
   2   5   0       39.07       59.78      1.40 o 
   3   5   0      335.95      312.78      3.29 o 
   4   5   0      420.84      477.56      5.89 o 
   5   5   0      118.81      111.50      4.70 o 
   6   5   0       81.79       76.16      9.18 o 
   7   5   0       32.81       35.49      4.20 o 
   8   5   0        3.00        9.85      8.67 o 
   9   5   0       24.31       35.94      9.51 o 
   0   6   0     3227.72     3046.02     35.21 o 
   1   6   0     3686.88     3431.00     52.26 o 
   2   6   0     4885.39     4963.59    113.76 o 
   3   6   0     2833.77     2971.97     24.97 o 
   4   6   0     1312.88     1306.03     16.25 o 
   5   6   0     2280.49     2175.96     26.15 o 
   6   6   0     2457.39     2395.12     34.83 o 
   7   6   0      439.96      445.99     10.42 o 
   8   6   0       51.70       52.46      5.76 o 
   9   6   0      205.04      201.95     18.44 o 
   1   7   0       37.02       29.36      1.27 o 
   2   7   0      846.39      743.92      9.22 o 
   3   7   0        0.01        1.61      1.63 o 
   4   7   0        1.76        2.66      1.16 o 
   5   7   0      455.19      427.36      8.00 o 
   6   7   0     1362.18     1260.85     23.21 o 
   7   7   0      121.32      123.86      6.45 o 
   8   7   0        0.12        0.60      4.96 o 
   9   7   0        2.30        0.80      7.12 o 
   0   8   0      477.35      467.05      6.02 o 
   1   8   0     1003.75      895.64     25.76 o 
   2   8   0     9402.30    10038.21    136.85 o 
   3   8   0      421.40      366.85      4.37 o 
   4   8   0      574.45      562.84      7.29 o 
   5   8   0      595.73      613.80     15.60 o 
   6   8   0     4795.17     4879.22     72.39 o 
   7   8   0      814.60      835.86     15.76 o 
   8   8   0       99.15       99.17      6.60 o 
   9   8   0      358.05      383.18     13.01 o 
   1   9   0      203.74      284.67      3.11 o 
   2   9   0      103.37      144.47      4.55 o 
   3   9   0       33.47       25.51      3.16 o 
   4   9   0        5.65        5.86      1.60 o 
   5   9   0      198.40      213.62      6.49 o 
   6   9   0       22.33       38.22      5.40 o 
   7   9   0       14.97       23.43      5.31 o 
   8   9   0        4.44        3.67      3.77 o 
   9   9   0        8.97       -2.05     23.26 o 
   0  10   0     1659.16     1551.86     19.70 o 
   1  10   0      659.03      642.47      6.78 o 
   2  10   0     1836.29     1807.65     21.95 o 
   3  10   0     1277.98     1223.83     21.90 o 
   4  10   0     1064.41     1037.03     15.87 o 
   5  10   0       46.16       58.81      2.97 o 
   6  10   0      401.06      417.30      8.82 o 
   7  10   0      508.53      491.81     11.50 o 
   8  10   0      566.55      576.56     23.51 o 
   1  11   0       30.35       34.71      1.76 o 
   2  11   0      272.13      258.39      6.35 o 
   3  11   0      141.82      126.95      5.60 o 
   4  11   0       89.81      109.01      6.72 o 
   5  11   0      119.82      110.56      3.26 o 
   6  11   0       91.97       83.87     13.33 o 
   7  11   0        8.86       17.74     14.42 o 
   8  11   0        5.50        7.70     11.99 o 
   0  12   0     1507.44     1556.96     19.69 o 
   1  12   0     2387.15     2338.07     24.48 o 
   2  12   0      875.30      870.21     14.39 o 
   3  12   0     1037.80     1088.61     18.07 o 
   4  12   0     1054.82     1018.76     14.97 o 
   5  12   0     1384.02     1161.92     80.29 o 
   6  12   0      374.27      372.96      4.67 o 
   7  12   0      339.50      376.69     24.83 o 
   8  12   0      225.51      228.75     15.39 o 
   1  13   0      142.21      143.48      2.57 o 
   2  13   0       58.26       62.90     10.95 o 
   3  13   0      166.17      178.04     33.74 o 
   4  13   0       59.76       56.62      9.23 o 
   5  13   0        0.75        2.94      2.21 o 
   6  13   0       83.71       87.23     19.84 o 
   7  13   0       24.30       31.57     12.22 o 
   8  13   0        3.83        8.21     13.00 o 
   0  14   0     2680.51     2640.75     34.85 o 
   1  14   0     3004.10     2843.17     70.76 o 
   2  14   0      273.24      281.75      6.10 o 
   3  14   0      901.74      829.02     15.46 o 
   4  14   0      620.12      565.46     22.00 o 
   5  14   0     1100.66      960.97     46.69 o 
   6  14   0      109.07      127.54     19.28 o 
   7  14   0      260.95      305.93     19.69 o 
   1  15   0        5.74        2.62      2.56 o 
   2  15   0        4.43        2.57      3.50 o 
   3  15   0       18.49        7.75      5.09 o 
   4  15   0       74.06       71.23      5.44 o 
   5  15   0        0.46        0.95      2.63 o 
   6  15   0       19.80       10.37      8.86 o 
   7  15   0       52.97       51.07     14.26 o 
   0  16   0     1603.31     1672.80     25.19 o 
   1  16   0      163.01      166.58      6.58 o 
   2  16   0      184.93      184.53      6.44 o 
   3  16   0     1017.72      965.57     15.82 o 
   4  16   0      429.04      414.25     14.93 o 
   5  16   0      127.37      171.18     12.49 o 
   6  16   0       48.25       61.56     11.00 o 
   1  17   0       64.54       64.30      3.90 o 
   2  17   0       23.94       24.43      4.45 o 
   3  17   0       26.28       26.05      5.75 o 
   4  17   0        7.89        7.09      4.55 o 
   5  17   0       17.38       14.43      6.70 o 
   6  17   0        1.25        6.06      8.40 o 
   0  18   0       49.66       54.29      3.16 o 
   1  18   0        8.37       12.74      3.55 o 
   2  18   0      669.57      632.89     17.09 o 
   3  18   0       79.18       85.55     10.47 o 
   4  18   0      215.66      220.70      8.12 o 
   5  18   0       43.76       50.90      9.94 o 
   1  19   0        2.37        1.77      3.97 o 
   2  19   0        5.82       13.04      5.14 o 
   3  19   0        2.75       -0.68      3.99 o 
   4  19   0       16.15        8.80      4.21 o 
   0  20   0       66.12       63.63     21.90 o 
   1  20   0      238.18      228.01     21.03 o 
   2  20   0       60.62       57.73      5.91 o 
   3  20   0        0.35       -0.41      4.49 o 
   4  20   0       91.82      104.09     10.82 o 
   1  21   0        3.79        5.41      7.88 o 
   2  21   0       40.14       37.37      8.60 o 
 -10   1   1      245.75      221.31     14.71 o 
  -9   1   1      604.11      605.44     21.99 o 
  -8   1   1      729.47      742.45     22.03 o 
  -7   1   1     2317.37     2277.18     49.47 o 
  -6   1   1     3381.46     3302.37     87.58 o 
  -5   1   1     6601.58     6829.20     93.91 o 
  -4   1   1     3595.94     3460.01     32.04 o 
  -3   1   1     4536.36     4693.79     45.50 o 
  -2   1   1     1230.23     1230.92     12.74 o 
   1   1   1     2621.26     2594.68     20.27 o 
   2   1   1     2753.08     2794.72     25.06 o 
   3   1   1     1272.26     1163.20     10.03 o 
   4   1   1     6082.91     6221.44     59.44 o 
   5   1   1     2821.72     2861.13     27.08 o 
   6   1   1      281.37      270.51      5.24 o 
   7   1   1      936.84      838.66     11.26 o 
   8   1   1      551.53      531.21     10.88 o 
   9   1   1      746.35      763.16     22.46 o 
 -10   2   1       60.77       50.58     17.24 o 
  -9   2   1       28.84       24.71     10.50 o 
  -8   2   1      241.32      230.79     11.49 o 
  -7   2   1       40.88       42.03      4.50 o 
  -6   2   1      294.98      299.74     13.02 o 
  -5   2   1      506.84      540.86      8.17 o 
  -4   2   1     4189.96     4644.03     50.91 o 
  -3   2   1      743.99      706.23     19.75 o 
  -2   2   1     3142.20     3344.64     79.48 o 
  -1   2   1        7.83       11.36      0.60 o 
   1   2   1    10778.49    11400.82    111.62 o 
   2   2   1       77.06       81.95      2.88 o 
   3   2   1      613.79      573.51      5.54 o 
   4   2   1        0.15        3.27      1.48 o 
   5   2   1      311.62      317.70      5.73 o 
   6   2   1       31.60       36.19      2.91 o 
   7   2   1        0.44        3.34      2.97 o 
   8   2   1        4.50        2.60      3.90 o 
   9   2   1       45.46       46.52     16.26 o 
 -10   3   1      506.85      525.66     22.78 o 
  -9   3   1      360.30      312.21     20.18 o 
  -8   3   1     1169.49     1138.72     25.23 o 
  -7   3   1      172.38      166.09     14.63 o 
  -6   3   1     1880.83     1839.04     28.42 o 
  -5   3   1     2277.05     2178.13     26.13 o 
  -4   3   1     2144.37     2173.30     23.07 o 
  -3   3   1     7802.29     7924.44     91.58 o 
  -2   3   1    15187.48    16246.97    281.47 o 
  -1   3   1     3197.99     3377.07     28.40 o 
   0   3   1    18559.28    20292.46    220.15 o 
   1   3   1    16819.48    17517.92    192.57 o 
   2   3   1     6923.97     6919.37     90.77 o 
   3   3   1     6419.98     6324.67     58.99 o 
   4   3   1     2594.38     2646.17     21.61 o 
   5   3   1     3713.79     3763.84     33.25 o 
   6   3   1     1872.40     1858.28     18.60 o 
   7   3   1     1301.85     1263.43     16.28 o 
   8   3   1      963.35      924.47     18.16 o 
   9   3   1      312.59      293.51     16.87 o 
 -10   4   1        1.40       10.12      7.00 o 
  -9   4   1        0.01       -1.43     10.63 o 
  -8   4   1       40.44       31.04      5.26 o 
  -7   4   1       54.64       49.03      4.88 o 
  -6   4   1       86.33       85.43      6.01 o 
  -5   4   1       19.41       15.64      3.19 o 
  -4   4   1       74.99       91.91     10.93 o 
  -3   4   1      699.34      700.35      8.42 o 
  -2   4   1      137.42      129.96      2.26 o 
  -1   4   1      995.28      871.84     11.56 o 
   0   4   1      158.99      150.71      1.97 o 
   1   4   1      273.87      304.87      3.33 o 
   2   4   1      684.70      743.37      6.95 o 
   3   4   1      200.88      184.33      5.09 o 
   4   4   1      189.36      203.84      3.32 o 
   5   4   1       60.59       67.19      3.10 o 
   6   4   1     1413.31     1403.38     14.30 o 
   7   4   1      340.23      327.14     10.23 o 
   8   4   1       16.97       15.43      5.01 o 
   9   4   1       45.96       68.06     11.97 o 
  -9   5   1      518.27      565.48     25.39 o 
  -8   5   1      360.45      386.49     11.36 o 
  -7   5   1      381.72      351.06     12.94 o 
  -6   5   1      709.14      712.07     12.79 o 
  -5   5   1     2208.10     2139.78     25.51 o 
  -4   5   1     6741.79     6887.56     81.41 o 
  -3   5   1     3416.27     3740.63     40.79 o 
  -2   5   1     5061.91     5406.67     79.36 o 
  -1   5   1     6016.38     5766.16     54.15 o 
   0   5   1      279.92      234.33      3.67 o 
   1   5   1     1328.02     1179.41      9.37 o 
   2   5   1     8930.39     9580.30    107.56 o 
   3   5   1     1428.30     1353.80     26.61 o 
   4   5   1      869.37      841.01      8.66 o 
   5   5   1     1769.29     1740.69     16.72 o 
   6   5   1     3570.66     3414.92     32.32 o 
   7   5   1      716.65      773.10     14.42 o 
   8   5   1      559.07      530.47     12.12 o 
   9   5   1      259.52      260.70     13.42 o 
  -9   6   1       10.71        4.03      4.57 o 
  -8   6   1        0.74       -1.64      4.18 o 
  -7   6   1       34.17       38.92      5.24 o 
  -6   6   1       15.94       16.77      5.10 o 
  -5   6   1      105.53       95.33      3.98 o 
  -4   6   1      306.74      325.88      6.32 o 
  -3   6   1      998.93     1014.09      8.36 o 
  -2   6   1     2867.75     2852.53     47.25 o 
  -1   6   1     1072.11     1105.58     10.92 o 
   0   6   1     1284.80     1262.88      9.96 o 
   1   6   1     1224.31     1249.23     10.35 o 
   2   6   1     3964.24     4350.26     52.07 o 
   3   6   1      118.39      110.48      2.90 o 
   4   6   1       15.14       33.03      2.45 o 
   5   6   1     1771.33     1672.98     48.79 o 
   6   6   1      301.90      316.94     10.67 o 
   7   6   1       26.09       31.28      8.16 o 
   8   6   1        3.84        4.80      4.68 o 
   9   6   1        3.63        9.72      7.87 o 
  -9   7   1      103.73      101.65      6.68 o 
  -8   7   1      185.07      196.92      6.77 o 
  -7   7   1     1665.35     1682.55     27.71 o 
  -6   7   1       34.77       31.09      9.28 o 
  -5   7   1        7.72        8.72      4.14 o 
  -4   7   1     1046.61      982.35     10.46 o 
  -3   7   1     1993.58     1820.52     17.72 o 
  -2   7   1     3570.35     3297.08     40.91 o 
  -1   7   1     1152.44     1174.32      9.18 o 
   0   7   1     1698.36     1450.65     11.63 o 
   1   7   1     2500.17     2669.51     20.42 o 
   2   7   1     4623.96     4521.78     70.02 o 
   3   7   1     4004.91     3930.61     36.02 o 
   4   7   1     1357.33     1335.00     13.23 o 
   5   7   1        5.75       10.22      2.71 o 
   6   7   1      670.85      647.84     14.62 o 
   7   7   1      342.03      367.64     10.49 o 
   8   7   1      107.36      112.62      8.11 o 
   9   7   1       66.69       70.01      9.32 o 
  -9   8   1       32.46       32.52      5.54 o 
  -8   8   1        0.04       -0.92      3.44 o 
  -7   8   1      130.12      147.35      8.17 o 
  -6   8   1       75.09       78.76      8.10 o 
  -5   8   1      134.31      133.81      6.54 o 
  -4   8   1       80.50       73.56      2.96 o 
  -3   8   1      214.65      202.28      5.89 o 
  -2   8   1      128.77      138.55      6.70 o 
  -1   8   1        6.84       13.43      1.71 o 
   0   8   1      152.60      135.03      2.66 o 
   1   8   1      351.64      390.75      4.40 o 
   2   8   1      584.43      620.91      6.51 o 
   3   8   1      391.75      392.48      4.67 o 
   4   8   1        0.05        1.06      1.18 o 
   5   8   1        6.25        7.03      2.36 o 
   6   8   1      572.57      579.16     11.49 o 
   7   8   1       71.64       68.06      5.35 o 
   8   8   1       24.44       13.97      9.15 o 
  -9   9   1       36.12       28.31     10.71 o 
  -8   9   1      273.14      283.54      8.22 o 
  -7   9   1      841.40      841.65     14.72 o 
  -6   9   1      864.30      884.21     14.19 o 
  -5   9   1      299.14      290.92      8.58 o 
  -4   9   1      361.84      335.01      4.22 o 
  -3   9   1      927.87      850.34     12.35 o 
  -2   9   1     2966.06     2968.63     38.42 o 
  -1   9   1     2925.92     2667.75     20.22 o 
   0   9   1     1788.73     1678.92     14.48 o 
   1   9   1     5050.05     5348.30     64.43 o 
   2   9   1      988.86      919.36     23.24 o 
   3   9   1     3815.58     3939.12     78.44 o 
   4   9   1     1685.91     1640.94     15.40 o 
   5   9   1     1340.07     1268.35     29.62 o 
   6   9   1      625.17      619.35     21.53 o 
   7   9   1      516.31      487.78     10.25 o 
   8   9   1      109.82      128.87      9.05 o 
  -9  10   1       13.68       -6.84     32.84 o 
  -8  10   1       28.59       23.67      4.74 o 
  -7  10   1       20.02       18.22      4.83 o 
  -6  10   1      141.62      131.49      5.27 o 
  -5  10   1        7.18        9.45      2.07 o 
  -4  10   1      178.38      181.24      5.36 o 
  -3  10   1      639.49      642.55     10.66 o 
  -2  10   1        8.20       18.73      4.40 o 
  -1  10   1      876.21      869.10      7.30 o 
   0  10   1      276.62      284.78      3.96 o 
   1  10   1      369.55      435.16     11.12 o 
   2  10   1     1278.74     1369.54     16.75 o 
   3  10   1        1.04        3.72      0.77 o 
   4  10   1      194.70      193.61      5.54 o 
   5  10   1      709.53      674.44     19.04 o 
   6  10   1       71.13       79.66      5.02 o 
   7  10   1        0.01        1.32      5.09 o 
   8  10   1        5.03       10.75      9.04 o 
  -8  11   1      390.48      389.86     20.70 o 
  -7  11   1      253.15      268.17      6.32 o 
  -6  11   1      943.49      933.72     12.26 o 
  -5  11   1     1612.10     1591.17     85.19 o 
  -4  11   1     1503.94     1428.35     30.08 o 
  -3  11   1      976.72      919.01     14.48 o 
  -2  11   1      878.82      890.56     11.78 o 
  -1  11   1     4768.23     4761.01     43.60 o 
   0  11   1     2722.35     2669.51     23.94 o 
   1  11   1     2920.05     2784.27     25.34 o 
   2  11   1     1023.42     1036.80     13.22 o 
   3  11   1      768.51      728.97     10.75 o 
   4  11   1      897.47      870.42     10.16 o 
   5  11   1     1514.79     1408.07     33.41 o 
   6  11   1      345.46      346.34      8.05 o 
   7  11   1      274.78      269.97     13.93 o 
   8  11   1      468.84      465.98     19.87 o 
  -8  12   1       52.18       58.07     11.00 o 
  -7  12   1       45.51       33.26     11.50 o 
  -6  12   1       92.49      160.97     50.29 o 
  -5  12   1      187.69      264.87     69.11 o 
  -4  12   1       43.41       52.93      4.78 o 
  -3  12   1       30.36       44.07      5.81 o 
  -2  12   1      393.30      354.38      6.88 o 
  -1  12   1        0.92        0.89      1.35 o 
   0  12   1      143.79      127.02      3.34 o 
   1  12   1       30.57       38.54      1.93 o 
   2  12   1        4.21        5.94      4.14 o 
   3  12   1      153.55      158.38      5.63 o 
   4  12   1      190.48      201.44      7.49 o 
   5  12   1       33.55       33.65      6.02 o 
   6  12   1       59.10       67.89      8.91 o 
   7  12   1       13.83       12.40     10.81 o 
   8  12   1       87.87       86.44     12.96 o 
  -8  13   1      310.20      290.74     19.54 o 
  -7  13   1      194.20      193.85     16.68 o 
  -6  13   1      566.32      580.06     41.74 o 
  -5  13   1      885.28      884.66     55.76 o 
  -4  13   1      691.71      627.17     22.68 o 
  -3  13   1     1282.90     1177.78     18.30 o 
  -2  13   1     1331.50     1304.04     17.18 o 
  -1  13   1      372.87      399.37      5.25 o 
   0  13   1     1951.02     1921.98     18.04 o 
   1  13   1      707.18      655.47      6.99 o 
   2  13   1     1184.10     1154.30     15.55 o 
   3  13   1      553.57      538.61     11.85 o 
   4  13   1      740.52      733.61     12.73 o 
   5  13   1      136.59      127.85     11.39 o 
   6  13   1       71.57      100.60      9.69 o 
   7  13   1      187.91      218.59     26.34 o 
  -7  14   1       35.13       78.96     49.26 o 
  -6  14   1        8.71        1.61      7.49 o 
  -5  14   1       44.47       41.93     11.50 o 
  -4  14   1        0.67        0.64      2.83 o 
  -3  14   1       66.06       74.37      5.50 o 
  -2  14   1       38.29       34.33      4.03 o 
  -1  14   1     1567.09     1604.10     15.81 o 
   0  14   1        0.50        2.22      1.93 o 
   1  14   1      264.42      241.23     10.80 o 
   2  14   1        1.25        1.41      3.69 o 
   3  14   1      220.30      216.06      8.05 o 
   4  14   1      131.21      122.18      5.02 o 
   5  14   1        0.63        1.14      2.96 o 
   6  14   1        5.84        1.69     13.25 o 
   7  14   1       62.23       54.74     11.85 o 
  -7  15   1      125.79      116.11     13.70 o 
  -6  15   1      446.55      442.46     19.73 o 
  -5  15   1      554.44      532.28     60.65 o 
  -4  15   1      533.36      523.88     12.64 o 
  -3  15   1      359.17      369.39      8.30 o 
  -2  15   1      400.02      386.90      9.61 o 
  -1  15   1      252.95      247.03      4.44 o 
   0  15   1      653.77      638.59      7.03 o 
   1  15   1      157.69      154.85      5.17 o 
   2  15   1      538.62      542.86     12.96 o 
   3  15   1      287.43      302.80      8.70 o 
   4  15   1      605.53      566.55     15.97 o 
   5  15   1      429.79      462.33     21.20 o 
   6  15   1      283.73      299.16     19.09 o 
  -7  16   1        0.02       -3.79      9.35 o 
  -6  16   1        2.94        2.99      6.49 o 
  -5  16   1      190.50      171.79     10.17 o 
  -4  16   1       54.29       71.29     15.80 o 
  -3  16   1       81.37       82.96      6.69 o 
  -2  16   1       72.08       91.15     10.81 o 
  -1  16   1       46.56       45.35      6.33 o 
   0  16   1       24.31       26.59      2.05 o 
   1  16   1        3.93        4.84      3.40 o 
   2  16   1       12.44        8.67      4.82 o 
   3  16   1       16.17        8.47      5.11 o 
   4  16   1      135.33      128.98     21.53 o 
   5  16   1        1.68       -1.33      7.56 o 
   6  16   1        0.12        0.68     10.40 o 
  -6  17   1       28.41       32.32     11.17 o 
  -5  17   1      233.63      232.99     11.85 o 
  -4  17   1      402.53      420.86     19.55 o 
  -3  17   1      375.85      401.11     10.42 o 
  -2  17   1       81.31       74.50      4.55 o 
  -1  17   1      889.40      856.37     18.85 o 
   0  17   1      289.39      287.26      6.02 o 
   1  17   1      342.05      360.06     17.72 o 
   2  17   1      276.53      263.46      7.81 o 
   3  17   1      179.57      184.06      8.88 o 
   4  17   1      170.27      153.48      7.05 o 
   5  17   1      256.85      261.20     21.21 o 
  -5  18   1        8.70        2.33      6.79 o 
  -4  18   1       10.36        5.33      4.52 o 
  -3  18   1       19.52       25.02      5.61 o 
  -2  18   1        0.35       -1.13      4.37 o 
  -1  18   1       98.01       91.77      4.86 o 
   0  18   1        8.10        5.65      1.52 o 
   1  18   1       49.58       50.25      4.05 o 
   2  18   1       43.74       47.08      4.51 o 
   3  18   1        5.61        0.11      4.59 o 
   4  18   1       14.44        8.71      5.88 o 
   5  18   1        1.90       -2.00      8.35 o 
  -5  19   1      103.49      118.89     11.11 o 
  -4  19   1       54.94       61.22      6.53 o 
  -3  19   1      371.28      350.69     21.33 o 
  -2  19   1      422.64      407.66     11.97 o 
  -1  19   1      102.51       87.56      5.49 o 
   0  19   1        7.33       17.70      7.49 o 
   1  19   1      109.07      102.20      5.43 o 
   2  19   1       95.46      108.22      8.07 o 
   3  19   1      174.94      179.41     12.05 o 
   4  19   1        8.75        8.47      6.82 o 
  -4  20   1        6.92        9.08      7.78 o 
  -3  20   1       15.48       13.77      7.76 o 
  -2  20   1       72.68       70.71      6.35 o 
  -1  20   1        2.98       -2.65     15.74 o 
   0  20   1        5.76        9.52      9.51 o 
   1  20   1       37.86       44.47     11.63 o 
   2  20   1        8.10        3.18      3.79 o 
   3  20   1       18.04       14.19      5.87 o 
  -3  21   1        2.09        1.91      5.98 o 
  -2  21   1      128.79      131.38     11.27 o 
  -1  21   1       55.99       72.30     10.33 o 
   0  21   1       91.33      111.28     13.99 o 
   1  21   1       66.90       62.21     11.74 o 
   2  21   1      110.06       99.89     12.34 o 
 -10   0   2      159.73      161.98     18.82 o 
  -9   0   2      824.00      832.02     31.47 o 
  -8   0   2     2275.05     2041.74     69.79 o 
  -7   0   2      643.41      687.65     15.05 o 
  -6   0   2      598.80      601.73     11.63 o 
  -5   0   2     1225.57     1207.90     17.75 o 
  -4   0   2     3198.79     2733.51     67.74 o 
  -3   0   2     5687.71     6324.32    134.79 o 
  -2   0   2      882.14      793.75     11.36 o 
  -1   0   2     5241.57     5420.91    126.24 o 
   0   0   2     7221.58     7820.69    122.16 o 
   1   0   2      675.59      657.98     10.39 o 
   2   0   2     2820.60     2846.86     74.46 o 
   3   0   2    19766.29    23405.19    394.08 o 
   4   0   2    12779.67    13568.00    210.39 o 
   5   0   2     2046.55     2040.03     29.50 o 
   6   0   2        5.09       17.25      3.35 o 
   7   0   2       69.91       77.98      7.74 o 
   8   0   2      369.68      361.00     38.32 o 
   9   0   2     1156.21     1181.66     43.79 o 
 -10   1   2       24.20       27.95      6.59 o 
  -9   1   2       24.38       18.88      9.84 o 
  -8   1   2       32.56       28.66     11.98 o 
  -7   1   2      186.49      186.21      9.22 o 
  -6   1   2      430.07      428.05      6.47 o 
  -5   1   2      335.12      320.00      5.04 o 
  -4   1   2      895.85      899.23      9.44 o 
  -3   1   2        0.13        3.79      3.42 o 
  -2   1   2     1552.24     1731.97     31.40 o 
  -1   1   2     1568.53     1655.53     15.32 o 
   0   1   2      103.92       81.76      2.93 o 
   1   1   2     2635.42     2576.08     26.29 o 
   2   1   2        4.67        6.79      1.76 o 
   3   1   2       46.94       42.78      2.86 o 
   4   1   2        0.45        4.43      2.24 o 
   5   1   2        2.13        3.17      2.04 o 
   6   1   2       72.26       70.12      3.69 o 
   7   1   2      206.70      186.57      5.56 o 
   8   1   2       25.55       28.70      4.12 o 
   9   1   2       23.91       27.62      9.91 o 
 -10   2   2      240.25      258.64     11.65 o 
  -9   2   2      481.25      493.50     14.31 o 
  -8   2   2      652.61      650.67     12.82 o 
  -7   2   2      725.01      696.35     12.68 o 
  -6   2   2     2928.70     2892.45     39.48 o 
  -5   2   2     2809.09     2935.67     54.61 o 
  -4   2   2     5077.03     5191.76     73.28 o 
  -3   2   2     6531.73     6847.30    107.81 o 
  -2   2   2     2093.56     2096.33     23.16 o 
  -1   2   2     7596.52     8116.68     89.71 o 
   0   2   2     5578.66     6016.25     63.53 o 
   1   2   2     3405.86     3224.57     29.50 o 
   2   2   2     8011.61     7942.02     89.38 o 
   3   2   2     1944.91     1892.59     37.29 o 
   4   2   2     3234.85     3260.08     30.15 o 
   5   2   2     1955.30     1971.77     19.33 o 
   6   2   2      879.46      878.91     11.17 o 
   7   2   2      720.10      732.43     10.24 o 
   8   2   2      387.10      382.90      8.00 o 
   9   2   2      349.58      331.85     32.84 o 
 -10   3   2       71.09       76.68      8.82 o 
  -9   3   2        2.19        0.59      4.88 o 
  -8   3   2       61.60       64.83      5.49 o 
  -7   3   2      768.98      678.98     14.62 o 
  -6   3   2      269.81      263.01      7.39 o 
  -5   3   2      190.71      195.19      5.72 o 
  -4   3   2        1.01        3.38      2.37 o 
  -3   3   2       75.16       65.49      6.82 o 
  -2   3   2      134.21      130.90      2.37 o 
  -1   3   2     4746.64     4854.89     44.06 o 
   0   3   2      245.70      232.61      3.82 o 
   1   3   2     2394.36     2590.84     21.55 o 
   2   3   2      789.45      857.82      9.01 o 
   3   3   2     1959.67     2256.29     21.10 o 
   4   3   2       21.89       27.72      2.95 o 
   5   3   2        0.62        3.58      2.55 o 
   6   3   2       31.08       31.00      3.40 o 
   7   3   2       61.70       73.26      4.13 o 
   8   3   2        0.05       -0.95      4.63 o 
   9   3   2        1.16       -0.46      9.18 o 
 -10   4   2      378.01      417.81     17.58 o 
  -9   4   2      279.61      256.01     10.37 o 
  -8   4   2      447.31      471.38     10.22 o 
  -7   4   2      856.32      729.91     62.13 o 
  -6   4   2      886.22      868.34     17.10 o 
  -5   4   2     3559.23     3469.11     44.80 o 
  -4   4   2     3004.03     3092.67     33.65 o 
  -3   4   2      875.76      773.00     28.00 o 
  -2   4   2     1570.44     1552.25     12.82 o 
  -1   4   2    10609.23    11377.80    110.48 o 
   0   4   2    17173.01    18770.59    204.39 o 
   1   4   2    25491.20    26793.38    323.70 o 
   2   4   2     3982.68     4085.13     39.94 o 
   3   4   2       80.26       52.36      2.84 o 
   4   4   2     1283.47     1238.56     12.66 o 
   5   4   2     1735.07     1709.52     17.70 o 
   6   4   2     1817.44     1834.52     19.02 o 
   7   4   2     1233.11     1228.86     17.19 o 
   8   4   2      647.15      602.82     13.49 o 
   9   4   2       35.13       32.51      9.20 o 
 -10   5   2       42.51       62.97     10.57 o 
  -9   5   2       28.26       25.25      4.97 o 
  -8   5   2       17.36       17.63      4.51 o 
  -7   5   2       33.88       40.28      3.98 o 
  -6   5   2     1055.71     1048.41     16.82 o 
  -5   5   2        1.56        3.42      2.76 o 
  -4   5   2       50.17       78.07      3.03 o 
  -3   5   2      323.22      327.35      3.40 o 
  -2   5   2        0.73        2.41      1.02 o 
  -1   5   2     3959.21     3945.46     38.86 o 
   0   5   2      237.30      286.56      5.00 o 
   1   5   2      369.36      373.36      9.65 o 
   2   5   2      513.45      550.60      6.63 o 
   3   5   2      150.62      169.03      3.71 o 
   4   5   2      305.29      279.04      5.31 o 
   5   5   2      550.41      557.72     15.04 o 
   6   5   2      579.48      597.31      8.26 o 
   7   5   2       10.69        8.97      2.39 o 
   8   5   2        0.37        0.16      5.90 o 
   9   5   2        7.64       19.27     11.49 o 
 -10   6   2      159.95      161.48     13.68 o 
  -9   6   2      257.24      252.22      8.13 o 
  -8   6   2      600.83      585.86     12.66 o 
  -7   6   2     1681.32     1633.50     36.34 o 
  -6   6   2      379.44      385.83      7.93 o 
  -5   6   2     1121.17     1062.02     12.78 o 
  -4   6   2     1090.09      983.82     14.12 o 
  -3   6   2     4135.88     4362.04     45.98 o 
  -2   6   2     9125.89    10006.88     95.48 o 
  -1   6   2     2807.59     2602.21     22.59 o 
   0   6   2     3397.91     3195.96     28.04 o 
   1   6   2     4110.15     4256.84     41.24 o 
   2   6   2     1232.21     1190.52     10.66 o 
   3   6   2     3713.68     3761.74     35.34 o 
   4   6   2     1799.19     1791.96     17.77 o 
   5   6   2     1434.61     1424.91     13.79 o 
   6   6   2     2013.81     1928.14     42.54 o 
   7   6   2     1123.59     1088.24     23.17 o 
   8   6   2      747.71      719.66     18.33 o 
  -9   7   2        4.68        4.33      4.45 o 
  -8   7   2       16.78       16.13      3.78 o 
  -7   7   2      383.15      359.59      9.06 o 
  -6   7   2       37.59       44.47      3.83 o 
  -5   7   2       87.56       91.40      6.62 o 
  -4   7   2      599.70      604.62      8.44 o 
  -3   7   2      208.98      217.31      4.71 o 
  -2   7   2      162.04      245.56     15.08 o 
  -1   7   2     1055.83     1112.00      9.57 o 
   0   7   2        0.09        1.18      1.34 o 
   1   7   2       18.86       23.53      1.45 o 
   2   7   2      189.76      249.55      3.71 o 
   3   7   2      853.72      855.63      9.42 o 
   4   7   2       80.81       98.42      3.33 o 
   5   7   2       75.98       79.63      2.75 o 
   6   7   2        6.64       11.46      1.81 o 
   7   7   2        7.02        5.47      5.97 o 
   8   7   2        8.11        6.81      9.07 o 
  -9   8   2      254.31      258.28      8.20 o 
  -8   8   2      109.30      111.46      6.22 o 
  -7   8   2     1299.74     1346.07     19.60 o 
  -6   8   2     2577.11     2579.64     40.03 o 
  -5   8   2      243.47      243.09      5.31 o 
  -4   8   2     2080.01     2029.99     21.21 o 
  -3   8   2    10194.94    10876.70    152.09 o 
  -2   8   2    10799.90    11600.80    147.01 o 
  -1   8   2      968.57      940.89      7.96 o 
   0   8   2     1632.88     1493.94     12.69 o 
   1   8   2       37.65       69.98      2.60 o 
   2   8   2     4714.74     4656.24     51.66 o 
   3   8   2     4742.22     4977.25     54.19 o 
   4   8   2      521.05      535.04      7.45 o 
   5   8   2      801.59      787.95     12.76 o 
   6   8   2     1851.97     1827.43     22.57 o 
   7   8   2      718.20      690.41     14.84 o 
   8   8   2      278.80      288.22     11.09 o 
  -9   9   2        0.13       -0.47      4.29 o 
  -8   9   2       10.99       14.43      4.28 o 
  -7   9   2       34.23       37.80      4.55 o 
  -6   9   2      245.19      262.97      6.76 o 
  -5   9   2        0.11        1.81      3.28 o 
  -4   9   2      109.10       92.19      6.42 o 
  -3   9   2       94.35       85.59      3.39 o 
  -2   9   2       86.39      121.02      4.23 o 
  -1   9   2      711.24      731.10      8.52 o 
   0   9   2       21.47       44.50      2.86 o 
   1   9   2      440.41      403.61      4.17 o 
   2   9   2       47.98       52.65      3.71 o 
   3   9   2      152.47      172.60      4.09 o 
   4   9   2      394.64      416.03      6.87 o 
   5   9   2      569.60      564.48      7.27 o 
   6   9   2      244.41      269.33      9.69 o 
   7   9   2        7.57        7.71      4.77 o 
   8   9   2       89.37      101.05      8.27 o 
  -9  10   2      163.32      177.26     13.45 o 
  -8  10   2      213.86      221.43      9.38 o 
  -7  10   2      141.29      143.85      5.06 o 
  -6  10   2      748.32      783.12     11.55 o 
  -5  10   2     2254.70     2215.60     24.64 o 
  -4  10   2     1617.72     1577.66     24.86 o 
  -3  10   2      263.38      262.81      8.89 o 
  -2  10   2     1751.60     1583.77     17.64 o 
  -1  10   2     2881.24     2926.95     27.96 o 
   0  10   2     2599.22     2515.97     23.10 o 
   1  10   2     3584.42     3630.01     44.12 o 
   2  10   2     1414.53     1438.17     15.43 o 
   3  10   2     1676.51     1661.92     21.19 o 
   4  10   2      607.13      650.14      7.29 o 
   5  10   2      772.84      757.30     10.35 o 
   6  10   2      292.72      314.82      7.95 o 
   7  10   2      208.72      212.41     16.04 o 
   8  10   2      159.42      180.35     15.57 o 
  -9  11   2        0.11        7.65      9.30 o 
  -8  11   2      102.83      137.10     17.48 o 
  -7  11   2      129.70      125.59      6.04 o 
  -6  11   2      231.20      231.27      8.55 o 
  -5  11   2       20.94       25.29      9.66 o 
  -4  11   2      337.20      369.90     16.67 o 
  -3  11   2       30.35       37.83      3.61 o 
  -2  11   2      618.89      677.53      8.52 o 
  -1  11   2        0.28        3.55      1.50 o 
   0  11   2       81.67       64.16      2.56 o 
   1  11   2        0.05        2.43      1.70 o 
   2  11   2       60.85       63.65      2.39 o 
   3  11   2        0.02        2.43      1.39 o 
   4  11   2       19.75       14.95      2.30 o 
   5  11   2       63.79       62.48      2.90 o 
   6  11   2       26.02       20.28      5.56 o 
   7  11   2        5.73        5.04      6.53 o 
  -8  12   2      202.16      210.03     16.68 o 
  -7  12   2      151.49      187.44     13.54 o 
  -6  12   2      470.74      468.43     14.98 o 
  -5  12   2     1746.92     1752.51     31.41 o 
  -4  12   2      229.31      242.61      9.48 o 
  -3  12   2      146.22      143.00      4.48 o 
  -2  12   2     1328.89     1267.60     18.00 o 
  -1  12   2     1878.77     1830.94     17.82 o 
   0  12   2        3.21        7.44      1.95 o 
   1  12   2     1837.26     1929.97     21.17 o 
   2  12   2     1320.69     1292.47     16.68 o 
   3  12   2      728.69      748.87     12.00 o 
   4  12   2      430.97      438.52      6.80 o 
   5  12   2      722.38      702.57     17.32 o 
   6  12   2      224.55      245.19     14.34 o 
   7  12   2      272.38      320.84     14.30 o 
  -8  13   2        1.08       -5.54      8.80 o 
  -7  13   2       31.13       39.79     11.31 o 
  -6  13   2       16.34      239.82    175.85 o 
  -5  13   2       25.51       15.44      6.16 o 
  -4  13   2      213.79      193.77      7.11 o 
  -3  13   2      190.52      184.17      7.39 o 
  -2  13   2      152.06      143.82      5.79 o 
  -1  13   2       32.33       36.82      2.44 o 
   0  13   2       68.00       63.71      3.08 o 
   1  13   2       66.06       71.11      2.96 o 
   2  13   2      107.72       95.64      5.81 o 
   3  13   2      133.53      145.35      5.36 o 
   4  13   2        2.70        7.26      4.23 o 
   5  13   2       17.40       18.07      2.55 o 
   6  13   2       33.53       44.95     11.72 o 
   7  13   2        1.72        1.52      7.46 o 
  -8  14   2      208.96      215.16     16.72 o 
  -7  14   2      331.20      365.62     24.41 o 
  -6  14   2      307.22      384.30     57.82 o 
  -5  14   2       79.76      103.78     11.29 o 
  -4  14   2      461.58      496.75     10.52 o 
  -3  14   2      939.37      905.60     14.00 o 
  -2  14   2      284.91      276.71      7.37 o 
  -1  14   2      735.28      711.50      8.10 o 
   0  14   2     1187.81     1185.46     11.90 o 
   1  14   2      195.08      179.32      2.97 o 
   2  14   2     1277.95     1259.53     19.52 o 
   3  14   2      510.46      473.80     10.45 o 
   4  14   2     1016.35      936.69     14.89 o 
   5  14   2       86.29       87.96      8.00 o 
   6  14   2      102.71      118.49     11.02 o 
   7  14   2       98.51      113.33     16.68 o 
  -7  15   2       18.67       19.43     12.52 o 
  -6  15   2        5.55       10.38      7.63 o 
  -5  15   2       15.42        4.88      7.07 o 
  -4  15   2       37.23       38.71      6.72 o 
  -3  15   2       57.62       69.48      5.57 o 
  -2  15   2       99.93      107.61      6.65 o 
  -1  15   2       48.14       56.98      2.35 o 
   0  15   2       69.54       72.05      3.24 o 
   1  15   2      134.35      153.06      4.74 o 
   2  15   2       53.72       60.61      6.63 o 
   3  15   2       72.00       83.79      6.06 o 
   4  15   2        3.12        1.57      3.45 o 
   5  15   2       13.41       17.88      8.46 o 
   6  15   2       62.10       42.90     12.12 o 
  -7  16   2       83.80       74.15      9.58 o 
  -6  16   2      172.00      181.30     17.10 o 
  -5  16   2      187.24      224.15     13.46 o 
  -4  16   2      682.62      671.86     16.49 o 
  -3  16   2      403.40      399.20     12.54 o 
  -2  16   2       39.75       36.56      3.78 o 
  -1  16   2      346.07      342.50      6.33 o 
   0  16   2     2095.39     2055.50     21.42 o 
   1  16   2      438.17      440.91      9.48 o 
   2  16   2       51.09       50.62      5.72 o 
   3  16   2      125.50      109.26      6.68 o 
   4  16   2      557.75      521.35     13.91 o 
   5  16   2      218.45      277.53     14.45 o 
   6  16   2      211.94      205.05     18.16 o 
  -6  17   2        0.85      -10.95     15.05 o 
  -5  17   2       16.51        4.79     15.74 o 
  -4  17   2       98.51      101.39      5.94 o 
  -3  17   2       50.18       58.62     11.40 o 
  -2  17   2       11.16       11.10      4.50 o 
  -1  17   2        8.18       11.29      1.49 o 
   0  17   2        2.21       -0.86      2.04 o 
   1  17   2      259.11      271.96     13.01 o 
   2  17   2      311.50      289.50      9.31 o 
   3  17   2       58.69       57.58      5.23 o 
   4  17   2       10.53        5.40      4.21 o 
   5  17   2        5.61        3.82      8.85 o 
  -6  18   2       51.27       63.97      9.91 o 
  -5  18   2       25.29       25.68      8.99 o 
  -4  18   2       92.90       89.63      8.21 o 
  -3  18   2      227.29      233.14     12.84 o 
  -2  18   2      117.64      101.91      7.75 o 
  -1  18   2      165.37      167.35      6.55 o 
   0  18   2      176.03      177.55      7.14 o 
   1  18   2      577.27      592.16     11.64 o 
   2  18   2       64.58       69.55      6.06 o 
   3  18   2      110.01      124.99     10.07 o 
   4  18   2       72.11       86.01      8.60 o 
   5  18   2      302.62      330.48     28.74 o 
  -5  19   2       21.89       16.25      9.22 o 
  -4  19   2       14.37       16.40      4.72 o 
  -3  19   2        1.99        3.18      3.88 o 
  -2  19   2        9.08        6.40      4.58 o 
  -1  19   2       17.77       10.67      3.80 o 
   0  19   2       28.23       41.46     21.54 o 
   1  19   2       60.32       74.78     16.75 o 
   2  19   2        3.77        5.89      4.28 o 
   3  19   2        4.49        8.31      5.30 o 
   4  19   2        4.91       -6.25     11.10 o 
  -4  20   2      108.49      114.95     10.26 o 
  -3  20   2      158.46      187.71     14.01 o 
  -2  20   2      134.56      142.30      7.14 o 
  -1  20   2      127.75      138.25     11.00 o 
   0  20   2       84.37       99.21     14.37 o 
   1  20   2      177.12      167.59     13.93 o 
   2  20   2      165.95      152.02      6.55 o 
   3  20   2      142.05      124.53      7.79 o 
  -3  21   2        9.04        5.18      4.75 o 
  -2  21   2        0.08       -5.47      9.58 o 
  -1  21   2       66.57       44.21     17.79 o 
   0  21   2        0.06       -7.45     10.12 o 
   1  21   2       59.89       36.99     16.11 o 
   2  21   2       93.39       96.01     10.96 o 
 -10   1   3      256.85      240.97      9.95 o 
  -9   1   3      546.43      582.89     21.43 o 
  -8   1   3        1.65        3.91      3.17 o 
  -7   1   3      483.78      481.04      7.60 o 
  -6   1   3      737.16      746.08      8.06 o 
  -5   1   3     4826.05     5041.94     47.40 o 
  -4   1   3     7855.18     8479.18    117.78 o 
  -3   1   3     8045.74     8437.57    138.85 o 
  -2   1   3     3642.68     3593.75     37.71 o 
  -1   1   3    12614.80    12575.11    157.17 o 
   0   1   3     5689.22     5526.98     61.35 o 
   1   1   3     1379.18     1289.51     14.27 o 
   2   1   3     4100.78     4122.31     40.47 o 
   3   1   3     1090.14      941.31     11.93 o 
   4   1   3     3606.28     3525.63     33.26 o 
   5   1   3      190.17      204.28      4.96 o 
   6   1   3     2158.72     2146.31     23.91 o 
   7   1   3      670.79      619.12     10.64 o 
   8   1   3      393.03      376.47      9.16 o 
 -10   2   3        1.15       -0.38      6.04 o 
  -9   2   3       16.96       11.88      4.35 o 
  -8   2   3       16.84        7.29      5.53 o 
  -7   2   3       12.71       17.97      4.50 o 
  -6   2   3        1.86        3.94      2.11 o 
  -5   2   3     1264.71     1329.50     13.57 o 
  -4   2   3     2460.03     2636.57     33.00 o 
  -3   2   3     1004.63     1088.02     16.16 o 
  -2   2   3      644.93      645.23      9.28 o 
  -1   2   3    95189.86    88986.12   3469.82 o 
   0   2   3      785.57      631.90      8.28 o 
   1   2   3     1054.90      957.76     10.22 o 
   2   2   3     1497.17     1716.11     16.77 o 
   3   2   3      654.15      631.32     10.24 o 
   4   2   3      124.71      147.99      4.00 o 
   5   2   3      562.36      621.24      8.08 o 
   6   2   3      848.29      794.55     10.68 o 
   7   2   3        0.26        1.37      2.75 o 
   8   2   3        0.16        0.80      3.19 o 
 -10   3   3      121.64      130.63     15.51 o 
  -9   3   3      274.41      270.93      7.91 o 
  -8   3   3     1972.00     2012.01     26.32 o 
  -7   3   3     1522.91     1496.06     19.71 o 
  -6   3   3     1167.88     1165.89     14.32 o 
  -5   3   3      681.34      658.03     13.82 o 
  -4   3   3     2163.23     2001.99     24.99 o 
  -3   3   3     1962.97     1883.93     25.74 o 
  -2   3   3     3816.48     3766.93     38.85 o 
  -1   3   3     7509.15     7876.43     90.13 o 
   0   3   3       95.69      101.73      4.20 o 
   1   3   3     5918.96     5602.59     55.76 o 
   2   3   3     3677.22     3563.04     35.48 o 
   3   3   3     7182.54     7553.61     81.99 o 
   4   3   3      922.58      990.42     10.86 o 
   5   3   3      876.96      898.38     10.54 o 
   6   3   3      411.77      434.02      7.17 o 
   7   3   3      554.75      588.90     13.39 o 
   8   3   3      300.37      271.11      9.52 o 
 -10   4   3       13.01        2.48      5.26 o 
  -9   4   3       16.86       14.70      4.27 o 
  -8   4   3        1.39        0.66      3.39 o 
  -7   4   3      659.10      630.99     11.42 o 
  -6   4   3      489.98      482.56      7.96 o 
  -5   4   3      155.74      138.36      3.81 o 
  -4   4   3        0.14       10.58      1.38 o 
  -3   4   3      349.90      350.97      4.72 o 
  -2   4   3     5046.32     5489.67     53.34 o 
  -1   4   3      468.36      403.19      5.16 o 
   0   4   3     2646.85     2524.02     24.67 o 
   1   4   3       16.10       32.04      3.59 o 
   2   4   3      131.19      156.51      3.96 o 
   3   4   3       95.30      105.59      4.00 o 
   4   4   3       10.88       15.31      3.62 o 
   5   4   3        0.26        4.19      3.31 o 
   6   4   3       12.18       15.54      3.61 o 
   7   4   3       54.45       58.89      4.18 o 
   8   4   3        2.50       -1.54      5.26 o 
 -10   5   3      190.87      219.90      8.52 o 
  -9   5   3      305.30      303.08     17.79 o 
  -8   5   3     1313.01     1266.12     17.48 o 
  -7   5   3      271.52      274.60     17.61 o 
  -6   5   3     5638.34     5559.01     68.63 o 
  -5   5   3     2047.73     1858.51     18.94 o 
  -4   5   3     1860.93     1793.70     20.97 o 
  -3   5   3     2135.14     2362.87     24.21 o 
  -2   5   3     9133.00    10226.34    122.10 o 
  -1   5   3     3553.90     3397.93     31.94 o 
   0   5   3    15659.39    16208.85    190.51 o 
   1   5   3     7231.40     7325.03     69.95 o 
   2   5   3     2329.04     2302.29     22.36 o 
   3   5   3     1361.78     1474.85     16.57 o 
   4   5   3     1193.42     1251.45     17.61 o 
   5   5   3     6142.91     6150.68     64.68 o 
   6   5   3      485.92      443.89      8.90 o 
   7   5   3      775.54      743.10     20.34 o 
   8   5   3      463.97      453.58     16.60 o 
 -10   6   3        3.94        5.92      4.88 o 
  -9   6   3       39.36       36.11      4.52 o 
  -8   6   3        4.96        7.67      3.37 o 
  -7   6   3     1574.96     1587.35     26.49 o 
  -6   6   3       10.32       11.59      3.67 o 
  -5   6   3       51.65       46.84      3.66 o 
  -4   6   3      194.70      206.34      4.43 o 
  -3   6   3     1051.20     1109.60     12.38 o 
  -2   6   3     1001.39      905.16      9.10 o 
  -1   6   3     1175.81     1258.92     10.76 o 
   0   6   3      601.42      649.16      6.55 o 
   1   6   3     1985.86     2120.13     18.66 o 
   2   6   3      816.88      872.11      9.26 o 
   3   6   3       69.04       90.73      3.73 o 
   4   6   3      181.35      174.97      6.24 o 
   5   6   3     1358.12     1486.50     16.74 o 
   6   6   3       33.05       47.04      4.02 o 
   7   6   3       48.19       54.52      6.61 o 
   8   6   3       17.03       18.21      6.75 o 
 -10   7   3      520.76      532.45     17.19 o 
  -9   7   3      450.81      454.52     13.05 o 
  -8   7   3      600.90      590.43     16.83 o 
  -7   7   3     1652.37     1674.58     20.71 o 
  -6   7   3      607.58      595.17     10.66 o 
  -5   7   3     1566.83     1580.56     17.41 o 
  -4   7   3     1949.01     1961.21     67.67 o 
  -3   7   3     2829.96     2697.61     32.00 o 
  -2   7   3     3512.10     3404.78     35.09 o 
  -1   7   3     4010.62     4087.55     35.61 o 
   0   7   3    15689.80    17432.54    193.46 o 
   1   7   3     8281.43     8848.61    116.34 o 
   2   7   3     4913.07     4925.24     47.70 o 
   3   7   3     1883.90     1838.04     19.27 o 
   4   7   3     3383.39     3344.79     33.23 o 
   5   7   3     2223.08     2138.89     27.20 o 
   6   7   3     1582.41     1579.28     25.08 o 
   7   7   3      829.72      806.68     15.67 o 
   8   7   3      495.78      476.65     18.61 o 
  -9   8   3        0.57        2.14      4.07 o 
  -8   8   3      181.74      188.70      6.53 o 
  -7   8   3      962.29      897.33     13.73 o 
  -6   8   3      652.06      629.18      9.39 o 
  -5   8   3       25.74       22.99      3.53 o 
  -4   8   3       56.20       62.69      2.49 o 
  -3   8   3      228.76      218.10      3.57 o 
  -2   8   3      965.90     1077.33      9.12 o 
  -1   8   3       72.71       77.11      2.08 o 
   0   8   3       22.98       30.95      5.23 o 
   1   8   3      210.70      237.89      7.06 o 
   2   8   3        0.92        8.86      1.98 o 
   3   8   3        9.21       17.90      3.25 o 
   4   8   3      408.48      389.25      7.08 o 
   5   8   3        2.31        4.39      3.40 o 
   6   8   3       92.54       87.94      6.68 o 
   7   8   3      169.41      164.19      6.81 o 
   8   8   3        7.07        8.90      6.50 o 
  -9   9   3      384.37      419.89     10.66 o 
  -8   9   3      256.56      246.06      6.95 o 
  -7   9   3     1884.34     1833.65     34.76 o 
  -6   9   3       13.24       15.59      2.29 o 
  -5   9   3     1799.92     1881.32     20.12 o 
  -4   9   3     1048.32     1024.70     20.13 o 
  -3   9   3     4857.15     4747.00     63.75 o 
  -2   9   3     2112.98     1945.48     22.82 o 
  -1   9   3     1607.53     1665.27     14.26 o 
   0   9   3      162.00      145.09      3.71 o 
   1   9   3     1621.42     1622.14     15.51 o 
   2   9   3     3019.03     3112.01     28.71 o 
   3   9   3     2509.37     2460.88     27.96 o 
   4   9   3     1765.44     1781.54     19.92 o 
   5   9   3      257.28      294.25      6.37 o 
   6   9   3      936.54      890.07     32.42 o 
   7   9   3      420.61      407.96     19.31 o 
   8   9   3      725.65      790.53     21.85 o 
  -9  10   3        0.15        0.98     12.49 o 
  -8  10   3       32.64       30.95      5.53 o 
  -7  10   3     1165.24     1112.10     17.38 o 
  -6  10   3        0.44        1.51      1.59 o 
  -5  10   3       11.73       16.78      2.52 o 
  -4  10   3       63.56       54.60      5.36 o 
  -3  10   3      830.05      898.42     15.41 o 
  -2  10   3       89.17       75.24      3.22 o 
  -1  10   3        6.73        4.89      1.81 o 
   0  10   3        3.02        7.01      3.02 o 
   1  10   3      992.87     1015.06     10.66 o 
   2  10   3       16.95       19.56      2.15 o 
   3  10   3       43.87       47.70      3.08 o 
   4  10   3      247.96      257.41      5.82 o 
   5  10   3       48.67       73.57      5.57 o 
   6  10   3       71.64       65.85      5.14 o 
   7  10   3       23.39       21.15      5.78 o 
  -9  11   3      128.62      130.71     19.73 o 
  -8  11   3      227.96      244.27     28.74 o 
  -7  11   3      110.39      111.58      9.04 o 
  -6  11   3     1042.59     1051.85     24.69 o 
  -5  11   3      857.02      865.38     26.00 o 
  -4  11   3      617.80      644.60     13.82 o 
  -3  11   3     1172.53     1197.02     18.45 o 
  -2  11   3     1037.76      979.30      9.93 o 
  -1  11   3      670.40      619.79      7.04 o 
   0  11   3      766.44      701.82      8.88 o 
   1  11   3      489.11      476.54      5.68 o 
   2  11   3     1493.95     1455.31     16.23 o 
   3  11   3     1762.21     1764.95     19.13 o 
   4  11   3      704.85      669.70      9.87 o 
   5  11   3      599.46      619.59      7.79 o 
   6  11   3       50.91       39.19     10.86 o 
   7  11   3       80.20       90.90     11.98 o 
  -8  12   3       20.37       77.06     48.92 o 
  -7  12   3        0.14       -4.79     11.63 o 
  -6  12   3        3.08       10.29      7.49 o 
  -5  12   3      123.10      112.90     12.32 o 
  -4  12   3       62.91       77.04     11.03 o 
  -3  12   3      105.36       99.33      3.70 o 
  -2  12   3       18.05       22.47      1.87 o 
  -1  12   3       92.96       87.56      8.88 o 
   0  12   3      731.89      741.13      9.53 o 
   1  12   3      636.61      632.65      8.03 o 
   2  12   3        8.60       10.32      2.21 o 
   3  12   3       21.63       20.24      2.51 o 
   4  12   3      622.59      581.15      7.96 o 
   5  12   3       11.30        8.43      1.73 o 
   6  12   3       27.27       19.18      7.21 o 
   7  12   3       83.84       99.21     16.76 o 
  -8  13   3      155.33      177.54     15.15 o 
  -7  13   3       79.42      108.95     17.13 o 
  -6  13   3      589.75      621.48     19.07 o 
  -5  13   3      241.81      254.21      9.58 o 
  -4  13   3     1269.18     1199.27     25.12 o 
  -3  13   3       92.30       96.29      6.17 o 
  -2  13   3      678.70      685.90     10.72 o 
  -1  13   3     1206.65     1194.23     13.67 o 
   0  13   3     1273.15     1242.22     14.98 o 
   1  13   3      715.99      680.04      8.19 o 
   2  13   3      578.07      576.08      8.01 o 
   3  13   3      607.04      614.01     10.11 o 
   4  13   3      244.26      239.40      5.72 o 
   5  13   3      345.03      322.42     16.35 o 
   6  13   3      253.53      256.63     12.36 o 
   7  13   3      200.09      241.92     16.16 o 
  -8  14   3        3.39       16.33     11.75 o 
  -7  14   3       10.62        8.62      8.94 o 
  -6  14   3      132.51      112.84     11.36 o 
  -5  14   3       14.83       13.06      7.70 o 
  -4  14   3        3.92       11.73      6.57 o 
  -3  14   3       88.10      100.00      5.47 o 
  -2  14   3      196.12      193.42      4.84 o 
  -1  14   3      336.70      339.84      6.33 o 
   0  14   3        1.50        5.20      2.08 o 
   1  14   3        4.41        4.79      1.96 o 
   2  14   3      225.37      214.97      7.80 o 
   3  14   3      102.30      101.01      5.70 o 
   4  14   3       21.27       14.29      5.06 o 
   5  14   3       49.03       40.31      6.01 o 
   6  14   3        3.65       13.57      9.24 o 
  -7  15   3      119.59      165.80     54.74 o 
  -6  15   3      189.59      208.74     13.25 o 
  -5  15   3      250.43      251.93     12.16 o 
  -4  15   3      488.08      488.52     23.95 o 
  -3  15   3      419.08      417.45     11.13 o 
  -2  15   3      667.60      674.79     11.75 o 
  -1  15   3      943.99      957.17     12.48 o 
   0  15   3      198.72      211.26      5.69 o 
   1  15   3      302.71      311.57      5.13 o 
   2  15   3       49.22       56.85      4.60 o 
   3  15   3       48.62       58.56      6.04 o 
   4  15   3      115.75      148.23      7.56 o 
   5  15   3       94.50      110.58      9.91 o 
   6  15   3      298.90      336.96     21.20 o 
  -7  16   3        0.66        1.84     10.87 o 
  -6  16   3        0.07        4.11     10.26 o 
  -5  16   3        0.09       -1.42      6.03 o 
  -4  16   3        2.71       12.21      5.47 o 
  -3  16   3       64.05       66.25      5.88 o 
  -2  16   3      259.87      264.50      8.26 o 
  -1  16   3      240.32      220.83      4.17 o 
   0  16   3      308.85      307.31      8.79 o 
   1  16   3      365.08      356.74     10.14 o 
   2  16   3       20.01       25.00      4.89 o 
   3  16   3        1.00        5.50      4.96 o 
   4  16   3      108.62       95.07      6.06 o 
   5  16   3       15.61       17.98      9.49 o 
  -5  17   3       42.32       70.58     10.35 o 
  -4  17   3       68.00       85.08      9.89 o 
  -3  17   3      335.22      310.49     10.59 o 
  -2  17   3      239.71      218.47      6.49 o 
  -1  17   3      352.21      343.96      8.96 o 
   0  17   3      369.07      391.15      7.33 o 
   1  17   3      369.78      318.55     30.06 o 
   2  17   3      223.74      219.42      9.15 o 
   3  17   3      123.78      122.63      6.82 o 
   4  17   3      267.50      252.26      8.10 o 
   5  17   3       38.84       56.89      9.45 o 
  -6  18   3        0.20       12.32     19.84 o 
  -5  18   3        0.06        2.28      7.46 o 
  -4  18   3       21.42       14.37      9.58 o 
  -3  18   3        8.54       10.07      3.98 o 
  -2  18   3       67.66       78.97      6.10 o 
  -1  18   3       61.46       62.09      4.81 o 
   0  18   3        6.53        5.15      2.06 o 
   1  18   3        1.25        2.70      4.19 o 
   2  18   3      148.72      138.55      6.99 o 
   3  18   3        1.42        5.10      6.31 o 
   4  18   3        0.00        0.36      6.89 o 
  -5  19   3      288.01      275.74     30.11 o 
  -4  19   3      149.32      164.36     21.90 o 
  -3  19   3      128.41      140.75      8.02 o 
  -2  19   3      196.35      184.72     15.26 o 
  -1  19   3      171.75      160.18     16.89 o 
   0  19   3      182.81      163.94      8.99 o 
   1  19   3      322.11      317.20      9.49 o 
   2  19   3      288.48      283.17     11.69 o 
   3  19   3       66.85       70.66      6.86 o 
  -4  20   3        4.91       -0.68     14.37 o 
  -3  20   3       57.68       45.38      6.72 o 
  -2  20   3       60.16       56.61      7.68 o 
  -1  20   3        0.17       -6.84     11.63 o 
   0  20   3        2.92       -1.78      7.21 o 
   1  20   3       53.29       49.47      5.40 o 
   2  20   3       22.93       21.49      5.11 o 
  -3  21   3       85.27      117.34     12.02 o 
  -2  21   3       51.42       61.58     12.32 o 
  -1  21   3       37.94       31.74     15.88 o 
   0  21   3      105.86      136.85     20.18 o 
   1  21   3      109.08      118.26     14.96 o 
 -10   0   4      481.11      440.64     35.58 o 
  -9   0   4      756.70      754.95     20.32 o 
  -8   0   4      187.61      199.40      6.20 o 
  -7   0   4     2294.86     2233.83     31.24 o 
  -6   0   4      424.96      382.01      8.09 o 
  -5   0   4       69.38      129.64      4.45 o 
  -4   0   4     8357.26     8489.90    204.58 o 
  -3   0   4     2827.48     2648.43     40.56 o 
  -2   0   4     6162.64     5975.76     95.53 o 
  -1   0   4      581.77      719.15     46.19 o 
   0   0   4    14735.00    14869.54    275.26 o 
   1   0   4     3185.52     3115.44     47.41 o 
   2   0   4      129.72      100.65      5.55 o 
   3   0   4     1641.17     1623.31     21.71 o 
   4   0   4     2786.47     2652.52     46.42 o 
   5   0   4       21.02       21.16      5.50 o 
   6   0   4     1094.34     1179.97     23.31 o 
   7   0   4      726.18      725.29     16.29 o 
   8   0   4      421.07      461.40     22.04 o 
 -10   1   4        1.26       97.84     59.19 o 
  -9   1   4       58.54       62.35      5.65 o 
  -8   1   4       20.14       21.95      2.59 o 
  -7   1   4       93.00       92.24      3.05 o 
  -6   1   4      332.88      327.27      5.21 o 
  -5   1   4        1.60        1.25      1.72 o 
  -4   1   4      559.64      636.31     14.03 o 
  -3   1   4     1404.93     1364.52     24.00 o 
  -2   1   4       41.74       31.55      2.87 o 
  -1   1   4     1611.59     1824.03     21.14 o 
   0   1   4      109.37       98.46      6.81 o 
   1   1   4     1079.61     1042.35     12.06 o 
   2   1   4      605.56      694.93      9.74 o 
   3   1   4       64.21       59.76      3.56 o 
   4   1   4      384.38      372.85      7.65 o 
   5   1   4      105.57      117.22      4.49 o 
   6   1   4      106.66       93.26      5.77 o 
   7   1   4       10.53        9.57      3.78 o 
   8   1   4       35.42       54.84      4.91 o 
 -10   2   4      166.55      165.17     12.19 o 
  -9   2   4      187.31      181.79      8.76 o 
  -8   2   4      501.90      480.08     16.00 o 
  -7   2   4      894.59      890.66     11.93 o 
  -6   2   4     1810.05     1829.71     17.22 o 
  -5   2   4      874.26      823.66     12.83 o 
  -4   2   4     2193.56     2157.96     36.26 o 
  -3   2   4     7098.46     6982.68     80.33 o 
  -2   2   4     8649.33     8782.19    102.80 o 
  -1   2   4      640.88      621.68      8.39 o 
   0   2   4     1413.18     1385.62     15.13 o 
   1   2   4     7463.17     7549.30     90.07 o 
   2   2   4     2000.29     1905.68     19.02 o 
   3   2   4     1695.73     1630.84     19.35 o 
   4   2   4     1380.44     1365.65     14.45 o 
   5   2   4     2666.22     2697.61     29.11 o 
   6   2   4     1346.61     1313.45     15.51 o 
   7   2   4      619.92      618.20      9.98 o 
   8   2   4      551.80      565.61     12.54 o 
 -10   3   4       28.23       32.55      6.47 o 
  -9   3   4        0.90        0.11      3.34 o 
  -8   3   4       47.40       52.03      4.24 o 
  -7   3   4        0.46        2.05      3.03 o 
  -6   3   4       25.58       34.62      2.06 o 
  -5   3   4      159.70      146.08      6.37 o 
  -4   3   4        0.24        7.72      3.28 o 
  -3   3   4      961.54      934.35     11.17 o 
  -2   3   4        4.86        9.07      2.97 o 
  -1   3   4     8362.20     8545.80    101.55 o 
   0   3   4      554.83      539.01      8.37 o 
   1   3   4     1628.40     1766.35     18.37 o 
   2   3   4       18.06       29.08      3.22 o 
   3   3   4       10.51       14.59      3.28 o 
   4   3   4       27.21       37.75      4.70 o 
   5   3   4      213.15      229.94      6.48 o 
   6   3   4      134.46      110.36      4.53 o 
   7   3   4       32.49       33.45      3.92 o 
   8   3   4        5.02        7.61      4.95 o 
 -10   4   4      118.56      142.20      7.90 o 
  -9   4   4      273.75      285.97      8.40 o 
  -8   4   4     1404.89     1360.75     19.04 o 
  -7   4   4      961.24      976.57     13.80 o 
  -6   4   4     1426.50     1446.10     16.41 o 
  -5   4   4     4112.40     4161.23     54.64 o 
  -4   4   4     2286.42     2393.91     45.84 o 
  -3   4   4     1999.32     1995.36     21.11 o 
  -2   4   4     9192.79     9463.89    113.57 o 
  -1   4   4    12167.63    12561.56    161.71 o 
   0   4   4     2500.13     2483.03     25.59 o 
   1   4   4     7189.53     7422.76     78.45 o 
   2   4   4     3301.74     3352.74     34.54 o 
   3   4   4     3804.78     3869.55     44.81 o 
   4   4   4     4651.00     4752.70     54.35 o 
   5   4   4     3529.13     3448.92     37.27 o 
   6   4   4      667.23      631.28     10.74 o 
   7   4   4      451.91      472.03      8.65 o 
   8   4   4      358.37      325.24     13.20 o 
 -10   5   4       15.78       14.87      5.20 o 
  -9   5   4       84.75       84.01     15.80 o 
  -8   5   4       28.77       45.07     10.84 o 
  -7   5   4        0.05        3.06      2.95 o 
  -6   5   4      390.83      382.53      7.73 o 
  -5   5   4      210.60      241.27     13.13 o 
  -4   5   4      309.13      347.75      7.11 o 
  -3   5   4      539.43      509.23      7.08 o 
  -2   5   4        9.29       19.06      2.50 o 
  -1   5   4     5237.53     5859.88     58.61 o 
   0   5   4      417.08      386.47      6.23 o 
   1   5   4       34.19       45.52      3.14 o 
   2   5   4       54.33       51.34      3.71 o 
   3   5   4       36.03       39.45      3.37 o 
   4   5   4       52.10       67.64      5.20 o 
   5   5   4       53.18       44.04      3.57 o 
   6   5   4        0.41        0.26      2.43 o 
   7   5   4       83.64       95.37      5.16 o 
   8   5   4        0.71        3.78      4.69 o 
 -10   6   4      241.11      241.60     12.46 o 
  -9   6   4      793.35      789.01     16.29 o 
  -8   6   4      635.86      606.04     12.25 o 
  -7   6   4     1032.27     1038.11     16.27 o 
  -6   6   4      969.10      951.64     11.96 o 
  -5   6   4     4314.42     4344.59     77.96 o 
  -4   6   4     3265.37     3247.53     35.21 o 
  -3   6   4     2336.62     2370.30     24.23 o 
  -2   6   4     2129.88     2091.63     19.66 o 
  -1   6   4     8412.62     8871.97     95.95 o 
   0   6   4     6093.00     6148.23     63.42 o 
   1   6   4     1469.96     1423.00     14.91 o 
   2   6   4     4300.09     4206.91     44.03 o 
   3   6   4     1811.79     1847.70     21.08 o 
   4   6   4     1632.63     1668.56     22.68 o 
   5   6   4      161.10      149.85      6.35 o 
   6   6   4      432.58      446.89      8.33 o 
   7   6   4      322.18      336.23      9.38 o 
   8   6   4      309.26      303.10     17.66 o 
 -10   7   4      141.01      179.40     21.16 o 
  -9   7   4       12.30        4.22      5.14 o 
  -8   7   4       21.53       22.53      4.65 o 
  -7   7   4        0.08        1.54      3.08 o 
  -6   7   4      358.65      369.89      7.28 o 
  -5   7   4       18.87       28.41      2.35 o 
  -4   7   4        1.00        6.82      1.54 o 
  -3   7   4      171.91      183.12      3.27 o 
  -2   7   4      311.48      291.84      4.99 o 
  -1   7   4     1239.45     1260.27     12.95 o 
   0   7   4      454.51      459.92      6.72 o 
   1   7   4      235.06      275.65      4.56 o 
   2   7   4       84.65       97.34      3.92 o 
   3   7   4        9.47       12.56      3.69 o 
   4   7   4       91.39       82.36      6.22 o 
   5   7   4       11.21       10.22      4.22 o 
   6   7   4       45.32       38.73      3.41 o 
   7   7   4        9.08        5.78      5.31 o 
   8   7   4        3.31        3.89      5.75 o 
 -10   8   4      228.77      183.35     20.53 o 
  -9   8   4      310.17      304.85      9.81 o 
  -8   8   4      347.80      334.43     11.31 o 
  -7   8   4       98.95      102.51      4.67 o 
  -6   8   4     1735.58     1683.10     32.78 o 
  -5   8   4     1620.13     1576.41     26.76 o 
  -4   8   4      381.60      377.29      6.22 o 
  -3   8   4     3995.10     3909.14     38.82 o 
  -2   8   4     4220.17     4153.35     45.56 o 
  -1   8   4     3266.37     3398.74     36.24 o 
   0   8   4     3498.45     3388.68     31.28 o 
   1   8   4     1141.60     1030.20     11.04 o 
   2   8   4     5495.19     5377.20     53.69 o 
   3   8   4     2260.40     2313.52     26.21 o 
   4   8   4       17.01       19.53      5.13 o 
   5   8   4      533.53      559.31     11.48 o 
   6   8   4      616.14      669.47     10.39 o 
   7   8   4      428.34      426.06     10.68 o 
  -9   9   4        0.03        1.25      3.26 o 
  -8   9   4      118.91      118.18      7.61 o 
  -7   9   4        4.79        4.70      3.01 o 
  -6   9   4      309.92      322.09      7.35 o 
  -5   9   4        4.59        6.48      2.60 o 
  -4   9   4       87.30       67.68      6.24 o 
  -3   9   4      152.51      136.23      6.03 o 
  -2   9   4      297.14      251.76      3.99 o 
  -1   9   4      783.38      843.33      8.95 o 
   0   9   4      425.22      394.96      6.40 o 
   1   9   4      131.30      109.29      3.48 o 
   2   9   4      513.43      524.96      9.03 o 
   3   9   4        6.42       10.86      4.05 o 
   4   9   4      338.20      340.19      8.83 o 
   5   9   4       12.18       12.62      4.55 o 
   6   9   4       19.54       18.90      2.82 o 
   7   9   4      177.26      212.19      7.71 o 
  -9  10   4       79.78       70.48     21.90 o 
  -8  10   4      277.59      283.11      9.58 o 
  -7  10   4      282.37      276.64     11.95 o 
  -6  10   4     1037.24     1024.33     13.34 o 
  -5  10   4      726.33      741.08     12.05 o 
  -4  10   4     1205.74     1142.14     18.42 o 
  -3  10   4      836.26      852.47     10.96 o 
  -2  10   4     1729.91     1668.94     16.32 o 
  -1  10   4     3281.99     3126.85     29.12 o 
   0  10   4     3167.94     3168.86     29.97 o 
   1  10   4     1680.42     1678.47     16.60 o 
   2  10   4     1046.92     1046.01     12.44 o 
   3  10   4     1950.42     1914.92     27.44 o 
   4  10   4     1352.14     1325.92     20.61 o 
   5  10   4      830.43      886.06     13.20 o 
   6  10   4      465.27      446.17      9.85 o 
   7  10   4      798.62      794.15     17.02 o 
  -9  11   4        0.06       19.16     20.53 o 
  -7  11   4      238.15      229.76      8.19 o 
  -6  11   4        0.14        2.47      1.21 o 
  -5  11   4       20.53       22.86      5.65 o 
  -4  11   4        1.71        9.69      3.79 o 
  -3  11   4       69.54       69.07      2.09 o 
  -2  11   4       80.18       71.82      3.22 o 
  -1  11   4      200.57      202.89      4.46 o 
   0  11   4       47.13       50.38      2.73 o 
   1  11   4       62.42       60.66      2.98 o 
   2  11   4        5.15        7.20      2.31 o 
   3  11   4        0.24        1.74      2.97 o 
   4  11   4        0.11        2.46      3.56 o 
   5  11   4       19.22       19.63      5.05 o 
   6  11   4        0.02       -0.87      4.65 o 
   7  11   4      139.45      153.80     17.57 o 
  -9  12   4       71.58       79.37     25.32 o 
  -8  12   4       23.59       23.92     12.28 o 
  -7  12   4      462.28      429.01     24.63 o 
  -6  12   4      386.29      382.38     15.40 o 
  -5  12   4      764.42      782.76     27.37 o 
  -4  12   4      940.83      918.55     13.37 o 
  -3  12   4     1166.58     1175.09     18.75 o 
  -2  12   4     2702.71     2678.08     34.52 o 
  -1  12   4      709.90      688.74      8.72 o 
   0  12   4       83.52       84.63      3.59 o 
   1  12   4      592.96      590.59      9.30 o 
   2  12   4      512.06      503.95      7.49 o 
   3  12   4       76.84       85.34      6.42 o 
   4  12   4      868.23      860.91     11.43 o 
   5  12   4      285.14      272.45      9.64 o 
   6  12   4      512.82      499.40     19.55 o 
  -8  13   4        5.08       94.47     73.21 o 
  -7  13   4       31.18       40.92     14.97 o 
  -6  13   4        6.44        8.03      7.21 o 
  -5  13   4        9.72       15.92      7.21 o 
  -4  13   4       20.66       21.53      5.28 o 
  -3  13   4       66.81       63.10      4.07 o 
  -2  13   4      261.35      264.08      5.68 o 
  -1  13   4       65.10       68.14      3.88 o 
   0  13   4      745.29      730.13      9.19 o 
   1  13   4        0.08        3.26      2.05 o 
   2  13   4       84.31       90.43      3.27 o 
   3  13   4       45.95       55.40      4.91 o 
   4  13   4        0.45        3.43      2.34 o 
   5  13   4       17.44       16.33      4.72 o 
   6  13   4        2.33        0.84      9.84 o 
  -8  14   4      179.18      207.24     15.23 o 
  -7  14   4      233.40      262.86     22.24 o 
  -6  14   4       50.64       72.84      7.88 o 
  -5  14   4       55.46       52.34      8.67 o 
  -4  14   4       94.03      122.38     14.92 o 
  -3  14   4      532.10      486.75     11.77 o 
  -2  14   4      205.17      210.93      4.31 o 
  -1  14   4       51.61       45.39      3.50 o 
   0  14   4      147.09      154.47      4.63 o 
   1  14   4      538.95      555.51      8.82 o 
   2  14   4      310.62      303.80      8.72 o 
   3  14   4      486.12      491.68      7.34 o 
   4  14   4      235.90      231.48      5.12 o 
   5  14   4      201.00      190.63     15.93 o 
   6  14   4      126.02      125.21     13.55 o 
  -7  15   4       10.34       15.29      9.91 o 
  -6  15   4        0.59        0.14      7.21 o 
  -5  15   4        0.91       -1.37      8.21 o 
  -4  15   4       32.27       17.23      5.76 o 
  -3  15   4       11.57       14.13      3.78 o 
  -2  15   4       76.56       84.85      7.09 o 
  -1  15   4      247.77      238.63      5.46 o 
   0  15   4        2.33        2.64      3.83 o 
   1  15   4        8.51        6.76      3.26 o 
   2  15   4        5.56        5.23      2.65 o 
   3  15   4        6.60        5.69      3.19 o 
   4  15   4       14.56       14.51      4.53 o 
   5  15   4        0.03       -4.27      7.19 o 
  -7  16   4      199.93      202.53     20.53 o 
  -6  16   4      112.00      121.11     15.05 o 
  -5  16   4       14.96       21.32      7.49 o 
  -4  16   4      433.99      422.02     14.32 o 
  -3  16   4      150.31      145.86      9.24 o 
  -2  16   4        1.57        3.97      3.02 o 
  -1  16   4      317.10      325.52      6.71 o 
   0  16   4      820.49      805.70     10.19 o 
   1  16   4      495.06      500.97     10.23 o 
   2  16   4       74.04       78.67      5.06 o 
   3  16   4      461.29      458.46     14.08 o 
   4  16   4      271.54      266.98      8.76 o 
   5  16   4      173.37      199.45     28.74 o 
  -6  17   4       25.34       23.61      8.67 o 
  -5  17   4       69.89       77.66     10.85 o 
  -4  17   4       17.84      143.48     94.77 o 
  -3  17   4       48.23       47.16      6.62 o 
  -2  17   4       10.75       11.65      3.97 o 
  -1  17   4       47.42       60.76      4.03 o 
   0  17   4       26.87       22.69      4.15 o 
   1  17   4        4.82        4.02      2.18 o 
   2  17   4        0.51        1.90      5.14 o 
   3  17   4      124.81      124.84      7.30 o 
   4  17   4       12.06       10.82      5.15 o 
  -6  18   4      232.61      235.25     37.63 o 
  -5  18   4      363.41      357.85     20.53 o 
  -4  18   4      367.10      342.97     21.90 o 
  -3  18   4      124.76      148.46      9.19 o 
  -2  18   4      310.49      302.24      8.51 o 
  -1  18   4      159.57      163.81      8.51 o 
   0  18   4      270.50      255.13      6.47 o 
   1  18   4      373.85      395.71     11.50 o 
   2  18   4      259.44      284.30     13.14 o 
   3  18   4       52.46       57.22      7.80 o 
   4  18   4      147.04      176.27     13.40 o 
  -5  19   4       57.75       56.79     13.68 o 
  -4  19   4       63.21       66.56      7.28 o 
  -3  19   4        0.02       -0.51      7.70 o 
  -2  19   4       39.21       27.41      6.80 o 
  -1  19   4        0.01       -1.56      3.59 o 
   0  19   4        9.27       10.03      5.32 o 
   1  19   4        1.77        1.57      5.07 o 
   2  19   4        2.43        0.19      4.31 o 
   3  19   4        2.96        5.27      6.93 o 
  -3  20   4       63.45       63.64      6.52 o 
  -2  20   4      111.13      100.80      6.66 o 
  -1  20   4      109.20      106.56     13.56 o 
   0  20   4      186.76      208.09     13.44 o 
   1  20   4      135.13      135.05     14.45 o 
   2  20   4      127.92      106.81      9.89 o 
  -2  21   4        0.29       -4.25      7.71 o 
  -1  21   4        4.89       -6.16     11.97 o 
   0  21   4        4.47        4.15     10.95 o 
 -10   1   5      222.35      196.46     12.58 o 
  -9   1   5      310.52      319.74      5.92 o 
  -8   1   5      704.46      654.30     10.35 o 
  -7   1   5     1547.42     1553.27     18.81 o 
  -6   1   5      494.36      480.75      8.27 o 
  -5   1   5     1472.29     1378.91     27.03 o 
  -4   1   5     2296.71     2145.32     25.68 o 
  -3   1   5     2100.26     2054.92     32.89 o 
  -2   1   5     9631.86    10124.47    126.48 o 
  -1   1   5     4957.00     4619.69     52.50 o 
   0   1   5     7744.27     7499.83     91.34 o 
   1   1   5     6936.42     6958.18     84.93 o 
   2   1   5     3993.22     3976.12     46.44 o 
   3   1   5     2199.26     2214.01     24.49 o 
   4   1   5     1484.42     1490.53     18.04 o 
   5   1   5     1356.53     1418.45     17.26 o 
   6   1   5     2035.96     2040.95     24.24 o 
   7   1   5      501.94      462.86      9.35 o 
   8   1   5      418.76      397.41     11.93 o 
 -10   2   5       12.35        4.31      7.97 o 
  -9   2   5      198.13      164.96      6.79 o 
  -8   2   5        9.91        7.76      1.85 o 
  -7   2   5       19.92       21.22      2.88 o 
  -6   2   5      272.52      273.43      5.59 o 
  -5   2   5        6.50        5.08      4.93 o 
  -4   2   5      543.13      568.86      7.74 o 
  -3   2   5      178.57      181.65      4.91 o 
  -2   2   5      747.83      651.32      9.18 o 
  -1   2   5     4552.04     4430.17     50.11 o 
   0   2   5       95.25       63.45      5.53 o 
   1   2   5      298.06      343.08      6.66 o 
   2   2   5     2030.76     2249.74     25.31 o 
   3   2   5     1515.42     1595.23     18.46 o 
   4   2   5      122.03      151.03     12.60 o 
   5   2   5      378.25      379.66      8.54 o 
   6   2   5        0.64        3.64      4.29 o 
   7   2   5       15.70       21.12      5.79 o 
   8   2   5      163.91      185.36     10.75 o 
 -10   3   5      183.58      195.72      7.98 o 
  -9   3   5      555.54      540.99     11.74 o 
  -8   3   5      465.06      476.70      9.72 o 
  -7   3   5      306.34      289.84      4.72 o 
  -6   3   5     1694.82     1674.67     19.65 o 
  -5   3   5      815.89      832.45     15.39 o 
  -4   3   5     4045.87     4126.63     53.14 o 
  -3   3   5     3131.01     3148.31     35.22 o 
  -2   3   5     4282.18     4075.98     44.45 o 
  -1   3   5     2912.66     2885.19     34.66 o 
   0   3   5     4335.76     4570.32     52.27 o 
   1   3   5     4855.03     4618.97     53.80 o 
   2   3   5     2513.94     2467.79     25.96 o 
   3   3   5     1175.33     1202.83     15.29 o 
   4   3   5     1116.08     1078.16     15.87 o 
   5   3   5     1259.86     1246.87     15.10 o 
   6   3   5      329.76      353.17      7.54 o 
   7   3   5      536.39      552.57     10.86 o 
   8   3   5      215.05      207.78      9.44 o 
 -10   4   5        5.93        6.11      4.23 o 
  -9   4   5       59.31       58.23      4.91 o 
  -8   4   5       89.98       85.03      5.72 o 
  -7   4   5      352.77      339.01      8.38 o 
  -6   4   5      614.70      594.41      8.71 o 
  -5   4   5       44.00       65.45      5.06 o 
  -4   4   5       93.09       76.59      3.72 o 
  -3   4   5      875.44      935.27     15.31 o 
  -2   4   5       90.07      133.35      3.85 o 
  -1   4   5      408.49      522.79      7.99 o 
   0   4   5      263.48      254.64      7.80 o 
   1   4   5      399.09      402.04      6.87 o 
   2   4   5      689.15      690.56      9.34 o 
   3   4   5       33.77       46.53      5.10 o 
   4   4   5     1309.89     1296.26     16.26 o 
   5   4   5        8.69        9.69      4.01 o 
   6   4   5       16.93       15.29      4.13 o 
   7   4   5       12.80       13.99      3.85 o 
   8   4   5       27.71       29.97      8.44 o 
 -10   5   5      218.02      230.32     12.27 o 
  -9   5   5      393.59      379.66     12.74 o 
  -8   5   5      323.22      313.68      8.69 o 
  -7   5   5      237.57      224.02      6.55 o 
  -6   5   5      881.02      911.22     18.10 o 
  -5   5   5     4822.39     4805.13     66.88 o 
  -4   5   5     1864.64     1790.13     22.33 o 
  -3   5   5     3759.81     4113.28     45.35 o 
  -2   5   5     1849.66     1703.24     23.55 o 
  -1   5   5     7898.20     7964.71     85.91 o 
   0   5   5      783.67      662.35      8.76 o 
   1   5   5     1178.81     1109.92     12.42 o 
   2   5   5     1340.20     1356.48     15.49 o 
   3   5   5     3730.52     3830.39     43.74 o 
   4   5   5      602.85      636.18     11.55 o 
   5   5   5     1083.02     1097.16     13.46 o 
   6   5   5      341.48      345.10      7.59 o 
   7   5   5      245.73      241.81      9.96 o 
 -10   6   5        6.97        6.89      4.58 o 
  -9   6   5       52.24       53.16      7.64 o 
  -8   6   5       23.17       23.55      5.11 o 
  -7   6   5       29.50       43.73      4.06 o 
  -6   6   5      464.36      466.85      9.83 o 
  -5   6   5       17.09       25.64      3.51 o 
  -4   6   5      373.40      413.75      5.79 o 
  -3   6   5     1093.33     1086.96     11.97 o 
  -2   6   5      122.90      135.91      3.38 o 
  -1   6   5     1308.16     1357.15     14.36 o 
   0   6   5     2851.64     2920.69     28.88 o 
   1   6   5        2.20        1.38      2.77 o 
   2   6   5      205.40      233.60      6.23 o 
   3   6   5      417.82      419.48      8.97 o 
   4   6   5      110.87      114.00      6.75 o 
   5   6   5       85.13       97.26      6.02 o 
   6   6   5        4.58        1.77      3.17 o 
   7   6   5       10.53       17.56      6.37 o 
 -10   7   5      271.97      274.37      9.16 o 
  -9   7   5      296.64      286.09      9.11 o 
  -8   7   5      877.00      826.61     17.48 o 
  -7   7   5     2271.81     2290.60     33.00 o 
  -6   7   5     1618.05     1610.40     18.69 o 
  -5   7   5     1903.93     1904.55     21.01 o 
  -4   7   5     2078.28     2158.30     30.32 o 
  -3   7   5     2699.02     2608.14     25.41 o 
  -2   7   5      302.83      273.58      4.98 o 
  -1   7   5     2310.99     2279.49     22.94 o 
   0   7   5     1647.30     1582.46     16.64 o 
   1   7   5     1205.00     1225.23     14.10 o 
   2   7   5     3289.85     3234.21     41.42 o 
   3   7   5     4088.05     4129.05     47.88 o 
   4   7   5     3614.22     3594.32     42.30 o 
   5   7   5      360.63      351.76      9.13 o 
   6   7   5      372.87      380.17      8.74 o 
   7   7   5      709.63      759.43     19.15 o 
 -10   8   5        2.19        3.46      4.69 o 
  -9   8   5        3.65        3.02      5.19 o 
  -8   8   5        1.64        1.53      3.45 o 
  -7   8   5       87.41       84.94      4.61 o 
  -6   8   5      204.04      213.05      7.91 o 
  -5   8   5      118.53      106.14      3.85 o 
  -4   8   5      649.10      729.48      9.15 o 
  -3   8   5      833.54      879.99     10.69 o 
  -2   8   5      482.89      519.68      6.93 o 
  -1   8   5      699.18      785.06      9.78 o 
   0   8   5      241.21      242.00      5.37 o 
   1   8   5       82.86       83.59      4.37 o 
   2   8   5      159.13      162.12      6.76 o 
   3   8   5       22.01       34.56      4.30 o 
   4   8   5      169.18      168.32     13.14 o 
   5   8   5       12.59       11.43      4.89 o 
   6   8   5       17.24       17.01      3.76 o 
   7   8   5        0.00        0.54      5.01 o 
  -9   9   5       75.16       87.42      7.44 o 
  -8   9   5      281.22      292.22      8.11 o 
  -7   9   5      622.77      607.18      9.74 o 
  -6   9   5     2545.58     2509.79     43.44 o 
  -5   9   5      689.47      680.96      9.97 o 
  -4   9   5     2404.65     2400.32     27.78 o 
  -3   9   5     1151.22     1055.62     11.88 o 
  -2   9   5     2612.82     2662.37     24.75 o 
  -1   9   5     1418.50     1363.66     15.16 o 
   0   9   5     3345.42     3368.78     36.26 o 
   1   9   5     1227.12     1214.97     13.83 o 
   2   9   5     1775.23     1737.36     21.11 o 
   3   9   5       41.42       47.60      4.12 o 
   4   9   5     1479.40     1435.37     32.29 o 
   5   9   5      440.83      496.30     14.19 o 
   6   9   5      581.90      582.75     10.02 o 
   7   9   5      504.83      512.64     13.35 o 
  -9  10   5        2.57      115.38     86.55 o 
  -8  10   5       21.54       27.26      5.00 o 
  -7  10   5        0.85        1.52      3.35 o 
  -6  10   5      220.34      203.49     10.51 o 
  -5  10   5       53.30       52.28      2.50 o 
  -4  10   5      379.64      394.85      5.90 o 
  -3  10   5      117.79      130.34      3.11 o 
  -2  10   5        0.13        3.25      1.95 o 
  -1  10   5       65.52       68.33      3.76 o 
   0  10   5     1114.38     1121.09     14.18 o 
   1  10   5        5.96       13.73      2.58 o 
   2  10   5        3.99        3.44      2.89 o 
   3  10   5      360.29      383.61      9.42 o 
   4  10   5      304.87      318.57      9.88 o 
   5  10   5       61.63       60.06      7.40 o 
   6  10   5       13.22       16.06      5.73 o 
   7  10   5       81.19       98.19      8.58 o 
  -9  11   5      116.67      123.07     16.27 o 
  -8  11   5      350.83      356.23     17.88 o 
  -7  11   5       77.33       76.20      7.16 o 
  -6  11   5      288.45      289.88     13.33 o 
  -5  11   5      430.48      417.49      6.99 o 
  -4  11   5      172.33      177.46      3.87 o 
  -3  11   5      548.63      532.87      6.39 o 
  -2  11   5     1631.41     1663.29     18.55 o 
  -1  11   5     1296.06     1321.14     15.28 o 
   0  11   5     1043.41     1034.76     12.71 o 
   1  11   5      924.58      955.97     12.32 o 
   2  11   5      255.20      260.53      6.27 o 
   3  11   5      181.92      174.37      6.18 o 
   4  11   5      123.21      153.88      9.31 o 
   5  11   5     1053.68     1111.08     17.47 o 
   6  11   5      509.99      512.00     12.48 o 
  -9  12   5        8.08       14.37     12.32 o 
  -8  12   5        3.25        1.37     13.00 o 
  -7  12   5      152.41      158.31     15.65 o 
  -6  12   5      151.81      149.64     10.88 o 
  -5  12   5       23.91       46.95     18.65 o 
  -4  12   5      405.02      422.84      8.80 o 
  -3  12   5       48.90       49.16      2.41 o 
  -2  12   5      274.33      278.35      6.79 o 
  -1  12   5       83.78       86.03      3.83 o 
   0  12   5      127.77      143.40      4.35 o 
   1  12   5      471.33      472.84      6.97 o 
   2  12   5       11.57       19.79      3.33 o 
   3  12   5       24.31       21.87      3.07 o 
   4  12   5       10.82        8.26      3.83 o 
   5  12   5        0.11        3.45      4.19 o 
   6  12   5        0.80        5.07      8.48 o 
  -7  13   5      331.32      361.27     23.95 o 
  -6  13   5       23.50       41.61     15.40 o 
  -5  13   5       33.64       47.86      8.18 o 
  -4  13   5       99.63       89.57      4.81 o 
  -3  13   5     1449.36     1448.01     18.05 o 
  -2  13   5      828.39      853.38     11.15 o 
  -1  13   5      511.07      507.55      8.68 o 
   0  13   5      150.81      150.97      6.09 o 
   1  13   5     1202.96     1198.38     14.13 o 
   2  13   5      722.12      745.05     11.55 o 
   3  13   5      926.60      905.82     13.08 o 
   4  13   5      267.51      268.63      8.59 o 
   5  13   5      432.47      359.81     26.00 o 
   6  13   5      143.95      107.74     21.05 o 
  -7  14   5       91.78      101.90     11.85 o 
  -6  14   5      113.43       86.88      8.39 o 
  -5  14   5        1.49        3.20      5.53 o 
  -4  14   5       33.35       27.47      6.40 o 
  -3  14   5      217.85      252.40      7.99 o 
  -2  14   5       98.00       98.67      4.03 o 
  -1  14   5      209.06      234.23      6.74 o 
   0  14   5      124.88      125.02      5.00 o 
   1  14   5      253.91      271.83      6.26 o 
   2  14   5       16.95       27.20      3.09 o 
   3  14   5       21.45       14.99      2.70 o 
   4  14   5       10.96        5.50      5.33 o 
   5  14   5        7.74        2.75      7.24 o 
  -7  15   5      186.30      197.65     36.26 o 
  -6  15   5      139.59      131.05     21.90 o 
  -5  15   5      579.17      624.70     26.00 o 
  -4  15   5      910.24      901.11     26.07 o 
  -3  15   5      486.93      471.44     13.53 o 
  -2  15   5      602.91      565.57      9.27 o 
  -1  15   5      432.02      446.71      8.17 o 
   0  15   5      677.45      696.79     10.77 o 
   1  15   5      816.79      814.38     11.61 o 
   2  15   5      692.72      665.69     17.48 o 
   3  15   5      363.14      346.95     18.81 o 
   4  15   5      178.83      167.10      6.83 o 
   5  15   5       78.17       85.13     14.34 o 
  -5  16   5       62.26       65.62      7.85 o 
  -4  16   5       92.09       90.57     10.87 o 
  -3  16   5        0.61       -1.56      6.16 o 
  -2  16   5       23.01       27.35      4.92 o 
  -1  16   5       36.63       34.51      5.91 o 
   0  16   5       11.73       17.04      3.95 o 
   1  16   5      150.94      151.94      5.24 o 
   2  16   5       48.40       43.25      5.79 o 
   3  16   5       50.57       45.14      7.17 o 
   4  16   5       34.55       48.98      5.97 o 
  -6  17   5       67.32       79.23     13.19 o 
  -5  17   5      431.88      485.80     29.42 o 
  -4  17   5      340.17      338.79     17.11 o 
  -3  17   5        6.06       11.65      4.07 o 
  -2  17   5       38.51       38.65      3.39 o 
  -1  17   5      177.21      169.83      5.23 o 
   0  17   5      570.17      575.65     10.97 o 
   1  17   5      186.38      205.97      5.74 o 
   2  17   5      115.97      107.04      8.17 o 
   3  17   5      332.88      333.28     11.63 o 
   4  17   5      166.83      163.58     10.95 o 
  -5  18   5       32.62       27.13      8.18 o 
  -4  18   5       73.00       67.99     14.71 o 
  -3  18   5        2.33        5.72      4.95 o 
  -2  18   5        6.86        7.47      4.44 o 
  -1  18   5      139.95      127.17      6.42 o 
   0  18   5        0.45        2.04      3.64 o 
   1  18   5       36.83       31.79      7.54 o 
   2  18   5        0.20        3.20      6.46 o 
   3  18   5       26.25       24.49      6.17 o 
  -5  19   5       16.04       24.40      9.22 o 
  -4  19   5       51.63       55.24      7.71 o 
  -3  19   5      117.69      141.75     10.78 o 
  -2  19   5      221.38      200.19     12.33 o 
  -1  19   5      191.24      171.69      6.72 o 
   0  19   5       77.60       78.47     16.20 o 
   1  19   5       13.01       11.27      5.34 o 
   2  19   5       70.70       70.43     12.56 o 
  -4  20   5       10.18        9.58     15.74 o 
  -3  20   5        0.81       -0.45      4.92 o 
  -2  20   5        3.41        6.87      4.32 o 
  -1  20   5       32.63       28.81      9.15 o 
   0  20   5       36.32       38.16     11.60 o 
   1  20   5       16.66       13.97      7.41 o 
 -10   0   6       27.08       32.84     11.63 o 
  -9   0   6      156.04      172.00      8.16 o 
  -8   0   6      922.20      856.84     18.75 o 
  -7   0   6     1501.38     1435.97     28.98 o 
  -6   0   6      903.75      959.29     26.68 o 
  -5   0   6     3105.23     3035.92     71.16 o 
  -4   0   6     4433.14     4510.08     75.95 o 
  -3   0   6     5500.78     5333.98     87.54 o 
  -2   0   6      343.40      359.89     10.98 o 
  -1   0   6     7768.14     7538.15    166.61 o 
   0   0   6    11848.62    11407.18    218.65 o 
   1   0   6     6209.27     6465.29    115.44 o 
   2   0   6      292.73      291.95     12.32 o 
   3   0   6     2077.54     2090.87     41.25 o 
   4   0   6      593.42      596.48     31.33 o 
   5   0   6     6511.40     6457.15    107.32 o 
   6   0   6     1005.01     1007.56     27.02 o 
   7   0   6      519.96      486.73     17.03 o 
 -10   1   6       44.08       38.32     13.68 o 
  -9   1   6       56.96       57.42      6.93 o 
  -8   1   6        8.59        6.99      2.80 o 
  -7   1   6       59.52       53.76      8.92 o 
  -6   1   6      384.99      394.28     13.14 o 
  -5   1   6      446.94      506.19     15.74 o 
  -4   1   6      273.67      327.65      6.62 o 
  -3   1   6        4.64       18.72      7.38 o 
  -2   1   6     1375.15     1358.42     16.83 o 
  -1   1   6     1854.20     1776.12     21.60 o 
   0   1   6      598.19      526.27      9.14 o 
   1   1   6        3.73       12.26      4.79 o 
   2   1   6      119.19      140.54      5.86 o 
   3   1   6       98.10      111.06      5.08 o 
   4   1   6       33.30       43.71      4.92 o 
   5   1   6       75.29      101.53      6.25 o 
   6   1   6        2.85        9.24      5.08 o 
   7   1   6        1.20        4.26      4.02 o 
 -10   2   6      194.27      179.15     10.16 o 
  -9   2   6      276.48      277.79      8.57 o 
  -8   2   6     1049.81     1003.74     11.71 o 
  -7   2   6     1989.21     1980.83     24.61 o 
  -6   2   6      585.36      561.38     17.11 o 
  -5   2   6     1467.61     1473.70     21.31 o 
  -4   2   6     3044.94     2939.10     33.91 o 
  -3   2   6     9223.55     9274.29    116.29 o 
  -2   2   6     6012.41     5946.08     71.89 o 
  -1   2   6     1850.77     1829.16     22.64 o 
   0   2   6     3412.53     3302.62     40.22 o 
   1   2   6     5304.25     5198.91     62.26 o 
   2   2   6     1940.62     1910.99     31.20 o 
   3   2   6     1612.46     1630.22     20.51 o 
   4   2   6      691.05      695.34     11.60 o 
   5   2   6     1290.41     1288.00     20.33 o 
   6   2   6     1096.63     1088.09     14.76 o 
   7   2   6      400.15      398.90      8.63 o 
 -10   3   6       85.30       88.62      5.77 o 
  -9   3   6       16.98       16.60      4.21 o 
  -8   3   6       35.01       34.83      2.85 o 
  -7   3   6      114.97      132.12      5.40 o 
  -6   3   6      278.25      267.17     14.47 o 
  -5   3   6      231.79      267.06      8.34 o 
  -4   3   6      514.70      490.27      8.86 o 
  -3   3   6       94.56       94.41      4.51 o 
  -2   3   6     2810.43     2943.69     38.95 o 
  -1   3   6      362.21      349.53      7.60 o 
   0   3   6       48.51       55.92      4.55 o 
   1   3   6      597.04      617.36     10.99 o 
   2   3   6      174.74      191.07     10.52 o 
   3   3   6      456.25      455.99      9.61 o 
   4   3   6      184.03      201.29      7.22 o 
   5   3   6        0.38        1.96      3.79 o 
   6   3   6        6.02       10.27      4.27 o 
   7   3   6        5.02        3.62      5.54 o 
 -10   4   6      335.07      331.32     11.85 o 
  -9   4   6      617.79      584.32     12.00 o 
  -8   4   6     1229.23     1135.29     24.99 o 
  -7   4   6      903.04      879.09     17.57 o 
  -6   4   6     1155.84     1197.85     18.02 o 
  -5   4   6     1283.14     1294.00     19.10 o 
  -4   4   6     3169.45     3097.90     55.40 o 
  -3   4   6     1052.41     1041.20     12.53 o 
  -2   4   6     8130.12     8126.50    100.50 o 
  -1   4   6      168.32      185.40      5.22 o 
   0   4   6     2009.50     1968.24     25.37 o 
   1   4   6     1779.18     1663.43     19.22 o 
   2   4   6     4571.96     4572.22     50.30 o 
   3   4   6     1317.23     1315.34     17.22 o 
   4   4   6     3279.75     3316.10     43.16 o 
   5   4   6       83.41      100.59     11.47 o 
   6   4   6      309.64      298.00      8.48 o 
   7   4   6      471.00      499.63     13.11 o 
 -10   5   6        3.67        2.58      8.37 o 
  -9   5   6       82.52       80.62      7.47 o 
  -8   5   6       73.43       78.38      4.85 o 
  -7   5   6        4.55        7.93      1.77 o 
  -6   5   6       86.33       78.12      6.22 o 
  -5   5   6        4.79        0.53      2.67 o 
  -4   5   6       31.55       31.05      3.42 o 
  -3   5   6       49.88       64.02      4.04 o 
  -2   5   6      235.13      257.93     13.03 o 
  -1   5   6      906.97      935.05     12.49 o 
   0   5   6        1.25        5.23      2.91 o 
   1   5   6       51.08       52.04      3.88 o 
   2   5   6      300.39      328.09      8.06 o 
   3   5   6        1.42        7.37      3.87 o 
   4   5   6        1.52        0.78      4.57 o 
   5   5   6      127.86      146.53      6.35 o 
   6   5   6        0.14        4.41      3.74 o 
   7   5   6       13.41       20.09      6.36 o 
 -10   6   6      282.92      319.78     23.44 o 
  -9   6   6      220.17      204.11      7.36 o 
  -8   6   6        1.15        4.89      3.91 o 
  -7   6   6        2.26        4.37      3.91 o 
  -6   6   6     2749.63     2729.60     37.76 o 
  -5   6   6     1862.42     1840.25     25.05 o 
  -4   6   6     1718.25     1660.38     70.58 o 
  -3   6   6      147.55       99.61      5.02 o 
  -2   6   6     1743.18     1740.39     18.01 o 
  -1   6   6     3898.26     3693.48     39.57 o 
   0   6   6     3851.02     3786.40     40.04 o 
   1   6   6      985.47     1019.73     13.27 o 
   2   6   6     2153.68     2039.52     26.29 o 
   3   6   6      906.36      898.24     13.94 o 
   4   6   6     1799.20     1749.20     22.98 o 
   5   6   6      477.86      500.84     13.47 o 
   6   6   6      273.63      286.39      8.02 o 
   7   6   6      367.34      379.96     11.68 o 
 -10   7   6        2.34        2.74      8.21 o 
  -9   7   6        6.80        3.06      4.81 o 
  -8   7   6       59.14       60.67      5.00 o 
  -7   7   6      556.83      577.17     10.16 o 
  -6   7   6        3.68        6.93      2.89 o 
  -5   7   6      226.71      203.27      5.20 o 
  -4   7   6        9.15        7.30      2.40 o 
  -3   7   6       47.36       76.80      3.17 o 
  -2   7   6       14.14       20.03      2.91 o 
  -1   7   6     1717.47     1696.90     21.00 o 
   0   7   6      128.42      128.10      4.84 o 
   1   7   6        5.42       14.68      3.58 o 
   2   7   6      184.04      173.16      5.72 o 
   3   7   6       93.57      110.77     12.86 o 
   4   7   6       63.61       68.20      5.55 o 
   5   7   6        0.14        0.63      4.90 o 
   6   7   6        4.90        6.11      3.81 o 
   7   7   6       14.54       24.02      7.86 o 
 -10   8   6      246.21      231.69     13.00 o 
  -9   8   6      137.33      143.68     93.74 o 
  -8   8   6       28.72       25.00      6.21 o 
  -7   8   6      367.98      372.57      9.67 o 
  -6   8   6     1012.20      955.87     32.79 o 
  -5   8   6      631.30      626.22      9.24 o 
  -4   8   6      211.23      204.97      4.38 o 
  -3   8   6     2275.57     2259.80     24.33 o 
  -2   8   6      673.25      709.40      8.97 o 
  -1   8   6     4293.54     4417.95     50.18 o 
   0   8   6      418.86      409.21      7.37 o 
   1   8   6      814.52      769.10     10.36 o 
   2   8   6      378.65      402.26      8.26 o 
   3   8   6     2015.80     1976.82     24.71 o 
   4   8   6      187.10      190.89      6.91 o 
   5   8   6      228.49      247.74      8.74 o 
   6   8   6      609.70      628.08     13.88 o 
   7   8   6      187.11      200.32     11.93 o 
  -9   9   6       15.07       12.78      9.12 o 
  -8   9   6      130.60      129.70      7.70 o 
  -7   9   6       34.43       32.62      4.90 o 
  -6   9   6       37.11       48.60      3.83 o 
  -5   9   6       34.83       45.03      7.57 o 
  -4   9   6        0.58        4.75      2.76 o 
  -3   9   6        4.78        7.64      2.81 o 
  -2   9   6       53.26       61.60      4.24 o 
  -1   9   6      346.96      377.24      8.70 o 
   0   9   6      836.32      836.62     10.31 o 
   1   9   6        3.22        2.45      2.87 o 
   2   9   6      218.75      216.82      8.15 o 
   3   9   6        1.87        1.71      3.81 o 
   4   9   6        1.22        5.40      4.08 o 
   5   9   6       66.24       94.90      6.68 o 
   6   9   6       59.89       69.22      7.27 o 
  -8  10   6     1125.63     1112.95     40.89 o 
  -7  10   6      587.44      554.12     19.37 o 
  -6  10   6      269.60      273.07      7.39 o 
  -5  10   6      539.03      537.40      8.35 o 
  -4  10   6      277.44      298.42      5.12 o 
  -3  10   6      874.27      894.56     12.37 o 
  -2  10   6     1073.70     1014.62     12.38 o 
  -1  10   6     2944.27     2905.24     38.11 o 
   0  10   6      212.89      227.78      6.25 o 
   1  10   6      875.75      847.23     12.62 o 
   2  10   6      731.73      717.21     11.49 o 
   3  10   6     2050.54     1950.16     24.51 o 
   4  10   6      605.13      641.38     12.08 o 
   5  10   6      305.24      333.15      8.78 o 
   6  10   6       73.44       71.80      6.84 o 
  -9  11   6        9.06       21.20     16.08 o 
  -8  11   6      160.33      146.43     15.16 o 
  -7  11   6       41.83       38.05      5.65 o 
  -6  11   6        0.06       -2.34      4.25 o 
  -5  11   6      135.66      144.30      4.54 o 
  -4  11   6      139.79      141.32      3.22 o 
  -3  11   6       25.72       33.61      2.66 o 
  -2  11   6       12.68       14.72      3.39 o 
  -1  11   6      688.28      696.80      9.88 o 
   0  11   6        2.13        3.87      3.54 o 
   1  11   6       56.10       59.98      5.02 o 
   2  11   6       38.70       48.85      5.36 o 
   3  11   6        0.17        0.95      3.04 o 
   4  11   6        1.79        6.51      4.24 o 
   5  11   6       13.31       15.35      4.61 o 
   6  11   6        2.59        4.45      4.55 o 
  -9  12   6      154.67      155.90     23.61 o 
  -8  12   6      519.61      496.26     20.04 o 
  -7  12   6      137.29      148.48     16.42 o 
  -6  12   6      312.80      317.95     20.44 o 
  -5  12   6      490.75      482.73     11.95 o 
  -4  12   6      704.47      658.52     11.20 o 
  -3  12   6      432.94      399.89     10.10 o 
  -2  12   6     2697.06     2647.59     31.40 o 
  -1  12   6     1139.38     1116.20     14.11 o 
   0  12   6     1263.41     1220.86     15.65 o 
   1  12   6     1676.09     1644.97     21.47 o 
   2  12   6     1697.94     1619.57     20.17 o 
   3  12   6      108.01      112.61      5.97 o 
   4  12   6      222.67      226.27      7.53 o 
   5  12   6      410.06      361.84      9.54 o 
   6  12   6      303.60      351.81     20.72 o 
  -7  13   6       41.70       48.58     14.37 o 
  -6  13   6       23.63       23.13      8.46 o 
  -5  13   6        4.24        5.27      3.03 o 
  -4  13   6        7.84        5.36      3.80 o 
  -3  13   6       11.97        9.97      2.93 o 
  -2  13   6        6.36       14.58      3.40 o 
  -1  13   6        1.25        1.47      2.71 o 
   0  13   6      176.95      170.58      7.65 o 
   1  13   6       24.57       27.08      3.86 o 
   2  13   6      163.39      149.46      5.54 o 
   3  13   6       62.33       59.96      5.23 o 
   4  13   6        3.66        8.58      5.43 o 
   5  13   6       40.06       38.05     12.45 o 
  -7  14   6      376.68      408.17     29.08 o 
  -6  14   6      175.09      173.37     10.08 o 
  -5  14   6      581.30      558.78     17.58 o 
  -4  14   6     1018.29     1028.53     20.29 o 
  -3  14   6      389.28      370.63      9.40 o 
  -2  14   6      230.23      244.93      5.55 o 
  -1  14   6        3.88        5.63      2.96 o 
   0  14   6     1562.26     1532.63     20.39 o 
   1  14   6      520.40      503.79      9.07 o 
   2  14   6      459.99      485.72      9.69 o 
   3  14   6       77.95       98.12      5.04 o 
   4  14   6      283.03      286.79     14.40 o 
   5  14   6      226.68      241.41     17.73 o 
  -7  15   6      109.20      103.32     17.11 o 
  -6  15   6      180.84      133.42     19.84 o 
  -5  15   6      221.52      222.99     16.11 o 
  -4  15   6        3.11       -1.33      3.74 o 
  -3  15   6       99.63       83.99      9.90 o 
  -2  15   6       17.82       25.57      3.77 o 
  -1  15   6       26.22       25.52      4.01 o 
   0  15   6       30.33       27.88      4.27 o 
   1  15   6       55.28       61.24      4.08 o 
   2  15   6        4.16        5.66      3.29 o 
   3  15   6        0.83        6.31      4.68 o 
   4  15   6       22.36       23.16      6.97 o 
  -7  16   6      144.46      119.06     17.79 o 
  -6  16   6      162.01      183.61     13.73 o 
  -5  16   6      206.45      208.44     10.51 o 
  -4  16   6      394.40      427.18     13.53 o 
  -3  16   6      701.88      643.32     46.87 o 
  -2  16   6       44.21       49.66      4.14 o 
  -1  16   6       96.08       94.37      5.51 o 
   0  16   6      280.65      296.94      6.70 o 
   1  16   6       48.14       56.29      5.01 o 
   2  16   6       80.99       92.46      8.05 o 
   3  16   6      256.56      237.89     10.81 o 
   4  16   6      179.06      164.51     10.27 o 
  -6  17   6        9.82        4.33      8.55 o 
  -5  17   6       54.85      279.73    135.48 o 
  -4  17   6       22.57       11.63      4.63 o 
  -3  17   6        1.21       -1.08      3.83 o 
  -2  17   6       77.85       90.67      5.32 o 
  -1  17   6       89.87       90.43      8.93 o 
   0  17   6       46.90       44.36      7.72 o 
   1  17   6       23.41       26.73      4.98 o 
   2  17   6       13.99       25.89      5.28 o 
   3  17   6        1.23        1.96      6.10 o 
  -6  18   6      116.28      145.06     16.42 o 
  -5  18   6       52.86       62.19      8.14 o 
  -4  18   6       61.81       82.78      9.52 o 
  -3  18   6      452.10      484.41     17.97 o 
  -2  18   6      340.07      304.71     17.18 o 
  -1  18   6      195.26      190.46      9.14 o 
   0  18   6       26.74       29.24      4.26 o 
   1  18   6      270.78      287.45     12.23 o 
   2  18   6       55.80       65.52      8.33 o 
  -5  19   6        5.31       12.74     11.29 o 
  -4  19   6       50.31       48.56      7.23 o 
  -3  19   6        2.70       -2.69      4.61 o 
  -2  19   6       70.20       60.42      6.73 o 
  -1  19   6       59.94       58.43      7.04 o 
   0  19   6        2.47        3.04      7.23 o 
   1  19   6        5.85        6.32      6.31 o 
   2  19   6        0.68        6.45      7.21 o 
  -3  20   6        7.69       16.51      9.05 o 
  -2  20   6       37.41       42.78      5.25 o 
  -1  20   6       91.90      121.05     14.17 o 
   0  20   6       93.40      124.23     31.13 o 
 -10   1   7      420.13      398.83     18.47 o 
  -9   1   7      567.00      557.92      9.59 o 
  -8   1   7     1119.63     1043.29     13.53 o 
  -7   1   7     1432.18     1462.61     32.20 o 
  -6   1   7      419.56      433.00     15.74 o 
  -5   1   7     2027.81     2170.32     26.82 o 
  -4   1   7     4237.88     4113.92     49.55 o 
  -3   1   7     3754.97     3816.15     57.87 o 
  -2   1   7     2433.47     2505.09     33.18 o 
  -1   1   7     2884.49     2912.64     36.26 o 
   0   1   7     8711.56     8719.22    115.15 o 
   1   1   7     2954.82     2871.40     36.10 o 
   2   1   7     2433.27     2465.76     33.76 o 
   3   1   7     1450.00     1500.61     19.64 o 
   4   1   7     2268.52     2192.82     36.08 o 
   5   1   7      522.12      565.98     12.21 o 
   6   1   7      530.03      564.93     10.88 o 
   7   1   7      328.36      338.02      9.30 o 
 -10   2   7       10.30        8.39      4.83 o 
  -9   2   7       36.47       39.15      4.12 o 
  -8   2   7       35.40       32.90      3.43 o 
  -7   2   7        0.04       -0.91      3.90 o 
  -6   2   7      101.51       98.18      9.58 o 
  -5   2   7      302.32      304.78      7.31 o 
  -4   2   7        2.84        9.80      4.68 o 
  -3   2   7     3323.25     3318.99     47.90 o 
  -2   2   7      865.72      832.07     12.46 o 
  -1   2   7       11.36       19.75      4.20 o 
   0   2   7      355.57      398.62      8.62 o 
   1   2   7       21.98       23.66      4.57 o 
   2   2   7       29.37       32.64      5.72 o 
   3   2   7        1.57        9.12      5.18 o 
   4   2   7      382.52      391.09     14.26 o 
   5   2   7        0.92        8.29      4.48 o 
   6   2   7        4.02        5.04      4.77 o 
   7   2   7       28.66       20.61      5.64 o 
 -10   3   7       43.78       53.68      6.72 o 
  -9   3   7      243.72      214.31      9.97 o 
  -8   3   7     1145.47     1144.90     14.08 o 
  -7   3   7      486.99      478.81     10.51 o 
  -6   3   7      861.13      893.35     19.00 o 
  -5   3   7     1403.87     1360.89     17.17 o 
  -4   3   7     1729.09     1743.54     21.01 o 
  -3   3   7     2511.37     2394.90     29.11 o 
  -2   3   7      452.18      370.34      7.49 o 
  -1   3   7     2181.12     2108.44     27.95 o 
   0   3   7     1813.81     1795.17     25.20 o 
   1   3   7     2968.13     2853.27     36.19 o 
   2   3   7     3587.23     3609.06     41.62 o 
   3   3   7     3002.21     2960.52     36.56 o 
   4   3   7      546.29      549.56     11.83 o 
   5   3   7     1881.49     1861.63     27.52 o 
   6   3   7      489.79      494.38     11.44 o 
   7   3   7      590.27      624.65     13.33 o 
 -10   4   7        1.71        6.16      8.89 o 
  -9   4   7        2.07        8.95      4.69 o 
  -8   4   7        2.14        1.30      2.25 o 
  -7   4   7      303.62      323.81     11.27 o 
  -6   4   7       94.29      107.65     12.78 o 
  -5   4   7      309.47      331.06     10.07 o 
  -4   4   7     2127.30     2171.04     32.69 o 
  -3   4   7      897.29      953.01     12.60 o 
  -2   4   7      872.17      820.35     13.04 o 
  -1   4   7      274.12      249.46      7.44 o 
   0   4   7       62.01       58.89      7.21 o 
   1   4   7        0.99        2.38      3.65 o 
   2   4   7       41.21       42.15      5.04 o 
   3   4   7        8.78        9.76      4.22 o 
   4   4   7       20.32       29.37      6.32 o 
   5   4   7        1.40        3.63      4.31 o 
   6   4   7        0.50        4.58      4.57 o 
   7   4   7        0.00       -1.23      4.81 o 
  -9   5   7      252.71      247.33      8.98 o 
  -8   5   7        5.92       12.55      5.01 o 
  -7   5   7      119.58      120.17      6.13 o 
  -6   5   7     2229.71     2264.67     44.27 o 
  -5   5   7     1411.24     1380.41     22.38 o 
  -4   5   7      554.24      522.95      8.41 o 
  -3   5   7      922.52      892.01     13.11 o 
  -2   5   7     4750.25     4937.20     64.53 o 
  -1   5   7     2518.05     2448.53     30.12 o 
   0   5   7      782.98      718.81      9.88 o 
   1   5   7     2025.00     2018.83     27.08 o 
   2   5   7      762.20      737.60     12.21 o 
   3   5   7      373.30      368.37      9.35 o 
   4   5   7      479.15      466.94     13.76 o 
   5   5   7      575.22      557.84     15.71 o 
   6   5   7      452.91      443.39     12.70 o 
   7   5   7      279.80      302.35     31.47 o 
 -10   6   7        6.10        5.82      5.81 o 
  -9   6   7      161.66      150.22     10.40 o 
  -8   6   7      178.11      172.46      7.75 o 
  -7   6   7        1.90        0.21      2.57 o 
  -6   6   7       53.30       39.12     12.55 o 
  -5   6   7       99.47       98.64      5.42 o 
  -4   6   7        1.03        3.52      3.38 o 
  -3   6   7       33.75       49.02      3.88 o 
  -2   6   7      757.02      769.84     13.08 o 
  -1   6   7       12.92       14.42      3.90 o 
   0   6   7      273.65      327.70      8.76 o 
   1   6   7       23.05       22.33      3.76 o 
   2   6   7       57.15       71.21      5.57 o 
   3   6   7      529.61      532.69     11.04 o 
   4   6   7      117.96      121.91      7.40 o 
   5   6   7        0.85        3.67      4.86 o 
   6   6   7        1.90        2.68      4.98 o 
 -10   7   7      195.16      160.93     27.71 o 
  -9   7   7      137.20      158.33      8.64 o 
  -8   7   7      119.94      118.07      7.64 o 
  -7   7   7     1058.10     1018.42     23.22 o 
  -6   7   7      928.84      924.42     13.77 o 
  -5   7   7      586.51      618.83      9.77 o 
  -4   7   7      949.55      916.33     11.55 o 
  -3   7   7      694.13      733.65      9.12 o 
  -2   7   7     3387.00     3363.86     37.34 o 
  -1   7   7     1953.63     1937.84     22.92 o 
   0   7   7      358.20      359.96      8.05 o 
   1   7   7      133.07      150.71      4.96 o 
   2   7   7      251.05      270.61      7.88 o 
   3   7   7      511.74      520.69     15.87 o 
   4   7   7      812.02      757.73     15.35 o 
   5   7   7      199.39      202.59      9.94 o 
   6   7   7      479.35      544.62     11.57 o 
 -10   8   7        9.70       12.53      9.43 o 
  -9   8   7        0.32       -1.10      5.18 o 
  -8   8   7       31.25       31.21      4.76 o 
  -7   8   7        1.89       -2.91      3.55 o 
  -6   8   7       94.19      106.02      6.31 o 
  -5   8   7       70.55       79.78      3.24 o 
  -4   8   7       84.44       85.96      4.43 o 
  -3   8   7       94.25       90.41      4.56 o 
  -2   8   7       28.81       43.03      4.24 o 
  -1   8   7       15.26       16.94      3.73 o 
   0   8   7      121.81      119.48      4.48 o 
   1   8   7       28.88       25.22      3.64 o 
   2   8   7      281.91      302.27      9.66 o 
   3   8   7       93.01       97.94      7.16 o 
   4   8   7       16.53       15.15      5.46 o 
   5   8   7       30.68       49.24      8.12 o 
   6   8   7       10.82       11.23      5.03 o 
  -9   9   7      122.30      114.58     10.95 o 
  -8   9   7      138.78      135.88      7.72 o 
  -7   9   7      367.93      386.12     11.39 o 
  -6   9   7      221.35      211.75      9.88 o 
  -5   9   7      253.86      247.08      5.74 o 
  -4   9   7      656.65      678.84     10.97 o 
  -3   9   7     1279.74     1240.79     14.98 o 
  -2   9   7     1562.96     1553.96     20.12 o 
  -1   9   7     1645.32     1592.53     19.55 o 
   0   9   7      441.44      468.75      8.72 o 
   1   9   7      738.04      706.10     10.64 o 
   2   9   7      850.00      823.26     13.30 o 
   3   9   7      969.89      918.65     16.26 o 
   4   9   7      355.84      369.51      9.11 o 
   5   9   7      259.84      286.73     11.39 o 
   6   9   7      310.80      291.98      9.98 o 
  -9  10   7       14.43       19.84     15.74 o 
  -8  10   7       16.92        0.14     10.67 o 
  -7  10   7       56.20       58.39      3.41 o 
  -6  10   7        1.97       13.99      6.11 o 
  -5  10   7       40.39       45.58      3.02 o 
  -4  10   7       13.42       11.14      2.67 o 
  -3  10   7        5.11        9.83      2.76 o 
  -2  10   7      141.91      132.20      5.57 o 
  -1  10   7      763.93      758.54     12.08 o 
   0  10   7       26.99       27.61      4.44 o 
   1  10   7      139.75      131.74      5.48 o 
   2  10   7      169.48      179.23      7.28 o 
   3  10   7      132.19      130.02      6.25 o 
   4  10   7        0.30        3.48      4.01 o 
   5  10   7        7.04        5.16      5.97 o 
   6  10   7       17.51       22.54      7.01 o 
  -8  11   7      166.05      184.05     38.32 o 
  -7  11   7      285.73      268.61     12.22 o 
  -6  11   7      600.75      629.79     19.06 o 
  -5  11   7      818.90      799.39     11.68 o 
  -4  11   7     1169.14     1162.94     15.40 o 
  -3  11   7      721.89      737.57     11.27 o 
  -2  11   7      512.01      536.31      8.78 o 
  -1  11   7      207.24      209.50      5.88 o 
   0  11   7     1015.59     1007.22     14.39 o 
   1  11   7     1645.49     1606.28     22.69 o 
   2  11   7      929.11      983.41     18.22 o 
   3  11   7      473.71      462.21      9.43 o 
   4  11   7      576.39      619.87     11.89 o 
   5  11   7      207.52      208.67      8.64 o 
  -8  12   7        1.58       -0.68     12.32 o 
  -7  12   7        8.58        8.55      9.92 o 
  -6  12   7       95.74       81.15      5.29 o 
  -5  12   7      186.36      166.34      7.01 o 
  -4  12   7        5.72       12.91      3.33 o 
  -3  12   7      237.64      227.03      5.93 o 
  -2  12   7      376.14      380.02      7.46 o 
  -1  12   7       58.43       63.13      4.02 o 
   0  12   7       29.17       36.53      5.48 o 
   1  12   7      120.14      125.89      6.23 o 
   2  12   7      290.19      278.55      8.74 o 
   3  12   7       60.36       70.37      5.99 o 
   4  12   7       11.67        5.86      4.34 o 
   5  12   7        9.28       10.86      4.81 o 
  -8  13   7      500.00      537.80     30.79 o 
  -7  13   7      391.28      413.96     25.32 o 
  -6  13   7      332.33      336.45     12.70 o 
  -5  13   7      613.30      590.72     21.04 o 
  -4  13   7      805.64      803.05     14.07 o 
  -3  13   7      678.36      709.79     10.50 o 
  -2  13   7       69.59       72.48      3.83 o 
  -1  13   7      439.30      406.73      8.06 o 
   0  13   7     1230.06     1187.77     16.83 o 
   1  13   7      525.62      565.84      9.64 o 
   2  13   7      585.83      580.16     10.69 o 
   3  13   7      414.61      437.42     10.09 o 
   4  13   7      236.93      215.54      8.24 o 
   5  13   7      396.46      392.89     16.45 o 
  -8  14   7        5.18        1.37     13.68 o 
  -7  14   7        3.14       -0.60     11.29 o 
  -6  14   7      170.32      157.13     11.09 o 
  -5  14   7        6.47        3.05      4.02 o 
  -4  14   7       67.48       63.37      5.64 o 
  -3  14   7      304.44      301.05      8.41 o 
  -2  14   7       49.91       60.68     10.90 o 
  -1  14   7      135.65      133.07      5.75 o 
   0  14   7       12.09        6.84      5.33 o 
   1  14   7        7.45        9.95      3.80 o 
   2  14   7        0.31        2.62      2.83 o 
   3  14   7        1.60        5.11      4.16 o 
   4  14   7        0.05        2.84      8.02 o 
  -7  15   7       83.17      112.30     12.76 o 
  -6  15   7       88.71       99.68     11.97 o 
  -5  15   7      144.33      157.41     10.57 o 
  -4  15   7      107.30       97.60      7.48 o 
  -3  15   7      418.45      381.55     12.46 o 
  -2  15   7      432.93      396.96      8.57 o 
  -1  15   7      918.44      913.42     13.75 o 
   0  15   7      626.99      624.27     12.52 o 
   1  15   7      405.04      390.17      9.49 o 
   2  15   7      191.46      165.99      7.21 o 
   3  15   7      239.91      240.88     12.21 o 
   4  15   7      153.29      161.61     15.93 o 
  -7  16   7       36.82       35.58     15.05 o 
  -6  16   7        0.09       43.27     37.94 o 
  -5  16   7        0.82        2.64      5.08 o 
  -4  16   7        2.98       -2.37      5.39 o 
  -3  16   7       15.69       18.66      3.00 o 
  -2  16   7        4.69        4.25      3.68 o 
  -1  16   7       59.89       65.34      4.49 o 
   0  16   7        0.16        0.93      3.50 o 
   1  16   7        1.67        2.04      3.44 o 
   2  16   7       22.84       34.66      6.29 o 
   3  16   7        0.89        0.84      4.96 o 
  -6  17   7       53.85       69.10     20.18 o 
  -5  17   7      110.37      108.57     10.55 o 
  -4  17   7      154.08      167.70      9.28 o 
  -3  17   7      108.48      111.10     14.41 o 
  -2  17   7      283.14      292.07      7.24 o 
  -1  17   7      102.05      117.61      6.03 o 
   0  17   7      211.23      214.39     12.64 o 
   1  17   7      138.04      157.30      9.19 o 
   2  17   7      154.52      170.53     11.13 o 
   3  17   7      131.78      136.03      7.92 o 
  -5  18   7       40.00       32.17      7.58 o 
  -4  18   7       26.48       30.45      6.73 o 
  -3  18   7        0.15        1.23      4.71 o 
  -2  18   7       38.67       41.90      7.85 o 
  -1  18   7        5.83        1.71      3.46 o 
   0  18   7       10.72        3.86      4.71 o 
   1  18   7        0.21       -1.36      4.49 o 
   2  18   7        3.41        9.54      5.59 o 
  -4  19   7       54.01       58.38      7.43 o 
  -3  19   7       96.47       96.98      7.96 o 
  -2  19   7      119.07      121.73      6.91 o 
  -1  19   7       81.39       68.92     10.03 o 
   0  19   7       24.24       34.06      6.72 o 
   1  19   7       16.01       24.78      8.17 o 
  -2  20   7        6.97       11.17      5.40 o 
 -10   0   8       92.97      101.95     15.05 o 
  -9   0   8      549.80      504.32     11.67 o 
  -8   0   8      858.00      799.74     19.00 o 
  -7   0   8     2199.75     2197.74     60.21 o 
  -6   0   8      756.58      769.87     17.34 o 
  -5   0   8     1182.61     1212.08     55.76 o 
  -4   0   8     3190.56     3029.14     76.29 o 
  -3   0   8     8707.32     8603.27    168.85 o 
  -2   0   8        6.49       31.09     17.11 o 
  -1   0   8     1943.19     1895.35     71.84 o 
   0   0   8     4681.89     4479.33     79.59 o 
   1   0   8      862.62      778.67     18.85 o 
   2   0   8     1788.36     1751.13     46.19 o 
   3   0   8     2497.17     2525.52     53.29 o 
   4   0   8     1951.56     1906.24     33.26 o 
   5   0   8      536.86      565.56     17.59 o 
   6   0   8      226.40      234.45     14.55 o 
 -10   1   8       18.16       16.08      8.22 o 
  -9   1   8       29.02       32.34      3.93 o 
  -8   1   8       23.86       37.69     15.82 o 
  -7   1   8        8.99       10.04      7.96 o 
  -6   1   8        4.79        7.66      4.96 o 
  -5   1   8        4.15        3.43      4.65 o 
  -4   1   8        5.98        9.54      4.03 o 
  -3   1   8      772.81      803.11     13.18 o 
  -2   1   8       15.75       22.02      4.12 o 
  -1   1   8       76.95       93.40      8.97 o 
   0   1   8       66.42       91.99     11.45 o 
   1   1   8       13.01       12.81      5.82 o 
   2   1   8        6.85        5.77      4.99 o 
   3   1   8        0.56        2.99      4.88 o 
   4   1   8        1.64        1.75      4.05 o 
   5   1   8       10.19        9.59      7.26 o 
   6   1   8        0.57       -0.92      4.71 o 
 -10   2   8      220.04      230.92     13.00 o 
  -9   2   8      261.94      248.50     13.97 o 
  -8   2   8      326.58      330.04      9.88 o 
  -7   2   8      317.58      346.01     19.19 o 
  -6   2   8     1495.39     1434.31     24.08 o 
  -5   2   8     1443.54     1397.02     18.33 o 
  -4   2   8     2791.74     2862.86     44.05 o 
  -3   2   8     4020.19     3879.11     50.04 o 
  -2   2   8     3331.82     3074.36     37.06 o 
  -1   2   8     1275.20     1227.59     24.12 o 
   0   2   8     2794.74     2704.20     35.40 o 
   1   2   8     4515.21     4492.75     59.07 o 
   2   2   8     2121.04     2059.60     30.90 o 
   3   2   8      134.73      141.14      7.03 o 
   4   2   8      821.30      764.74     41.49 o 
   5   2   8      801.50      777.33     13.36 o 
   6   2   8      257.15      242.61      8.62 o 
 -10   3   8        0.03        1.37      7.66 o 
  -9   3   8        7.12        7.54      4.82 o 
  -8   3   8       19.19       30.42      3.32 o 
  -7   3   8        0.18        0.10      4.93 o 
  -6   3   8      299.30      302.91      8.88 o 
  -5   3   8      172.31      178.50      8.59 o 
  -4   3   8       14.46       31.98      4.74 o 
  -3   3   8        0.66        1.21      3.89 o 
  -2   3   8      405.89      419.08     10.32 o 
  -1   3   8        1.18        1.12      3.58 o 
   0   3   8       60.89       77.32      5.67 o 
   1   3   8       43.03       46.60      6.48 o 
   2   3   8        9.72       15.84      4.72 o 
   3   3   8       41.04       36.85      5.36 o 
   4   3   8      138.15      124.21      8.07 o 
   5   3   8       18.82       28.13      7.05 o 
   6   3   8        7.09        8.03      6.10 o 
 -10   4   8      187.80      203.90     15.74 o 
  -9   4   8       82.02       93.46      7.53 o 
  -8   4   8      429.78      445.57      8.83 o 
  -7   4   8      171.10      192.73     12.16 o 
  -6   4   8     1071.16     1076.45     17.78 o 
  -5   4   8     2082.53     2062.76     27.94 o 
  -4   4   8     1841.90     1863.04     24.17 o 
  -3   4   8      258.79      263.13      7.49 o 
  -2   4   8     3121.24     3106.13     44.64 o 
  -1   4   8     1556.13     1512.77     21.05 o 
   0   4   8     1351.78     1342.50     19.53 o 
   1   4   8     2070.20     2017.56     38.41 o 
   2   4   8      510.34      523.61     11.70 o 
   3   4   8      287.26      304.81     10.37 o 
   4   4   8      613.94      641.09     14.52 o 
   5   4   8      882.04      852.40     16.57 o 
   6   4   8      559.92      548.66     11.73 o 
 -10   5   8       56.70       63.21     12.76 o 
  -9   5   8        0.27       -0.83      3.59 o 
  -8   5   8        6.26        5.91      2.85 o 
  -7   5   8       14.83       15.46      5.01 o 
  -6   5   8       79.99       90.99      6.43 o 
  -5   5   8        0.14        4.81      3.94 o 
  -4   5   8       11.34       13.04      4.95 o 
  -3   5   8       40.51       42.80      4.28 o 
  -2   5   8        4.06        7.92      4.67 o 
  -1   5   8        6.14        2.81      3.94 o 
   0   5   8       21.16        8.36      4.16 o 
   1   5   8       97.72       97.76      6.14 o 
   2   5   8      328.98      331.22      7.93 o 
   3   5   8       98.38      101.95      7.01 o 
   4   5   8       47.36       46.17      6.94 o 
   5   5   8        0.09        2.34      4.38 o 
   6   5   8       33.36       46.66      6.85 o 
 -10   6   8       92.69       95.21      7.56 o 
  -9   6   8      253.82      248.65      9.31 o 
  -8   6   8      569.48      528.06     17.21 o 
  -7   6   8     1145.06     1150.75     20.27 o 
  -6   6   8      151.73      166.72      9.73 o 
  -5   6   8      276.52      253.57      7.64 o 
  -4   6   8       37.85       43.11      5.00 o 
  -3   6   8      895.46      849.21     25.48 o 
  -2   6   8     1907.63     1967.64     27.43 o 
  -1   6   8     3185.80     3124.81     35.09 o 
   0   6   8      760.98      744.01     11.60 o 
   1   6   8       98.07      101.66      5.67 o 
   2   6   8      702.32      679.63     11.41 o 
   3   6   8     3118.79     2979.23     40.34 o 
   4   6   8      503.37      533.21     12.46 o 
   5   6   8      357.24      356.54     11.48 o 
   6   6   8      599.15      606.67     14.67 o 
 -10   7   8       35.09       31.29      9.21 o 
  -9   7   8       43.73       46.14      5.56 o 
  -8   7   8        9.45        8.99      3.93 o 
  -7   7   8       15.77       16.45      4.06 o 
  -6   7   8      136.44      135.96      6.22 o 
  -5   7   8      170.53      191.83      5.96 o 
  -4   7   8        0.96        5.99      3.28 o 
  -3   7   8       94.93      119.07      5.56 o 
  -2   7   8      425.53      438.64      9.23 o 
  -1   7   8       35.55       62.23      7.03 o 
   0   7   8       50.98       50.36      4.63 o 
   1   7   8       12.34       17.80      4.78 o 
   2   7   8      282.37      306.62      9.32 o 
   3   7   8       50.13       42.66      7.41 o 
   4   7   8       89.30       75.01      6.67 o 
   5   7   8       21.45       25.28      7.08 o 
   6   7   8       41.55       46.82      6.00 o 
 -10   8   8      131.05      119.33      7.98 o 
  -9   8   8      381.46      362.50      9.39 o 
  -8   8   8      141.38      152.05      7.57 o 
  -7   8   8      644.75      644.34     15.27 o 
  -6   8   8      484.37      466.13      9.33 o 
  -5   8   8      110.13      128.82      5.77 o 
  -4   8   8      330.61      341.18      7.21 o 
  -3   8   8      605.57      584.93      9.69 o 
  -2   8   8     2330.92     2180.24     27.07 o 
  -1   8   8     1805.98     1810.14     23.89 o 
   0   8   8      476.02      493.68      9.70 o 
   1   8   8      719.87      713.55     13.49 o 
   2   8   8     1955.25     1962.85     47.12 o 
   3   8   8     1423.07     1352.74     28.33 o 
   4   8   8      297.01      288.37     10.06 o 
   5   8   8      182.23      210.95      9.59 o 
  -9   9   8       66.35       59.32      7.79 o 
  -8   9   8      271.66      261.56      8.25 o 
  -7   9   8       41.65       45.02      6.95 o 
  -6   9   8       83.28       73.93      8.99 o 
  -5   9   8      329.48      315.21      8.31 o 
  -4   9   8      110.53      120.48      4.92 o 
  -3   9   8       35.85       54.80      3.99 o 
  -2   9   8      165.18      173.63      7.01 o 
  -1   9   8      245.03      236.51      6.85 o 
   0   9   8        0.13       -0.19      2.87 o 
   1   9   8      174.46      167.69      7.13 o 
   2   9   8      397.24      398.54     11.73 o 
   3   9   8      292.81      251.69      9.11 o 
   4   9   8        0.01        5.93      6.34 o 
   5   9   8        0.82        0.78      5.21 o 
  -8  10   8       48.75       35.40      6.20 o 
  -7  10   8      107.89      106.95      7.84 o 
  -6  10   8      768.50      774.79     16.49 o 
  -5  10   8     1854.20     1962.94     27.18 o 
  -4  10   8     1610.66     1524.39     19.78 o 
  -3  10   8      136.90      156.99      5.02 o 
  -2  10   8      116.63      103.87      5.60 o 
  -1  10   8      280.79      284.17      7.26 o 
   0  10   8     1706.91     1645.12     21.19 o 
   1  10   8      729.13      719.93     12.83 o 
   2  10   8      449.22      434.83     12.35 o 
   3  10   8      520.26      527.16     11.11 o 
   4  10   8      481.91      486.04     12.25 o 
   5  10   8      155.85      155.61     16.19 o 
  -8  11   8        5.24       65.97     80.40 o 
  -7  11   8      214.97      194.47     11.02 o 
  -6  11   8      335.78      351.41      9.66 o 
  -5  11   8      262.99      252.35      8.15 o 
  -4  11   8       14.69       12.20      3.36 o 
  -3  11   8       70.16       80.43      4.38 o 
  -2  11   8       17.87       22.27      4.19 o 
  -1  11   8      209.91      231.74      8.42 o 
   0  11   8       18.12       28.89      4.22 o 
   1  11   8       35.36       36.85      5.83 o 
   2  11   8      174.58      177.46      6.73 o 
   3  11   8       10.35       10.70      4.64 o 
   4  11   8        0.33        4.92      4.68 o 
   5  11   8       38.00       47.17      8.78 o 
  -8  12   8       74.29      101.95     18.47 o 
  -7  12   8       51.81       79.77     12.81 o 
  -6  12   8      242.55      234.71     12.83 o 
  -5  12   8      786.77      751.40     10.63 o 
  -4  12   8      293.20      269.63      5.80 o 
  -3  12   8      665.85      669.04     14.18 o 
  -2  12   8      556.65      614.39     10.99 o 
  -1  12   8      288.63      292.68      8.78 o 
   0  12   8      422.73      396.54      8.30 o 
   1  12   8      815.43      794.21     15.52 o 
   2  12   8      354.37      356.97      8.34 o 
   3  12   8      185.30      201.25      6.88 o 
   4  12   8      351.68      359.44      9.66 o 
  -8  13   8        9.71        5.47     10.95 o 
  -7  13   8       23.89       25.52      9.16 o 
  -6  13   8       13.22        7.37      5.58 o 
  -5  13   8       31.58       30.30      2.87 o 
  -4  13   8       22.67       17.01      3.63 o 
  -3  13   8       52.59       64.75      5.26 o 
  -2  13   8        8.59       16.75      4.05 o 
  -1  13   8        7.87        4.42      4.20 o 
   0  13   8       18.14       19.29      4.00 o 
   1  13   8        2.37        5.28      4.74 o 
   2  13   8        1.99        7.19      3.70 o 
   3  13   8        7.98        3.67      4.26 o 
   4  13   8       50.42       56.28      6.28 o 
  -8  14   8      373.27      402.33     24.54 o 
  -7  14   8      268.32      281.41     17.34 o 
  -6  14   8      236.48      232.69     11.76 o 
  -5  14   8       69.47       67.19      7.60 o 
  -4  14   8      387.12      429.55      7.51 o 
  -3  14   8      786.02      750.34     13.04 o 
  -2  14   8      697.84      698.56     12.66 o 
  -1  14   8      577.82      561.69     12.66 o 
   0  14   8      204.96      216.54      6.19 o 
   1  14   8      404.24      375.75      9.48 o 
   2  14   8      280.65      301.77      9.36 o 
   3  14   8      180.96      215.34      7.80 o 
   4  14   8      355.36      351.49     20.21 o 
  -7  15   8        4.28        3.42     10.95 o 
  -6  15   8       41.43       61.63     10.33 o 
  -5  15   8        0.34        1.35      5.74 o 
  -4  15   8      247.40      237.24     10.48 o 
  -3  15   8       68.31       85.93      8.33 o 
  -2  15   8       23.85       19.78      4.25 o 
  -1  15   8       18.49       18.95      4.14 o 
   0  15   8        4.71        4.95      3.75 o 
   1  15   8       16.15       14.53      4.46 o 
   2  15   8        8.62        5.29      5.28 o 
   3  15   8        0.28        3.64     12.06 o 
  -7  16   8      139.57      115.90     18.47 o 
  -6  16   8      142.81      143.20     17.31 o 
  -5  16   8       61.03       74.64     15.59 o 
  -4  16   8      272.26      286.21     13.91 o 
  -3  16   8      425.90      389.52     18.80 o 
  -2  16   8       73.04       75.20      4.78 o 
  -1  16   8      458.71      448.11      9.76 o 
   0  16   8      671.10      667.54     12.87 o 
   1  16   8      119.09      121.27      6.38 o 
   2  16   8       89.15      103.62     15.56 o 
  -6  17   8       41.99       38.34      9.83 o 
  -5  17   8       11.61        5.40      4.80 o 
  -4  17   8        3.75        0.27      4.96 o 
  -3  17   8       17.40        7.21      6.60 o 
  -2  17   8        9.71       11.94      3.91 o 
  -1  17   8        3.26        4.90      4.41 o 
   0  17   8       10.53       11.01      4.76 o 
   1  17   8        2.37        7.45      5.80 o 
   2  17   8        3.52        4.08      6.11 o 
  -5  18   8       75.26       63.48     11.85 o 
  -4  18   8       34.27       42.15      5.67 o 
  -3  18   8      137.70      148.03     10.94 o 
  -2  18   8       85.54      107.00     12.00 o 
  -1  18   8       50.06       58.54      7.91 o 
   0  18   8       33.95       25.10      5.42 o 
   1  18   8      131.16      149.43     10.86 o 
  -3  19   8       15.17       14.49      5.75 o 
  -2  19   8        0.79        2.00      6.74 o 
  -1  19   8       17.83       17.46     10.73 o 
 -10   1   9      171.38      174.76      8.49 o 
  -9   1   9      174.62      171.53      7.24 o 
  -8   1   9      444.23      446.31     19.21 o 
  -7   1   9       93.14      112.66     14.71 o 
  -6   1   9      876.52      875.80     15.94 o 
  -5   1   9     1325.01     1281.76     27.16 o 
  -4   1   9     3350.65     3231.37     42.53 o 
  -3   1   9      300.80      276.28      8.73 o 
  -2   1   9      299.45      311.85      9.92 o 
  -1   1   9     1273.47     1203.96     18.84 o 
   0   1   9     1126.33     1048.58     17.48 o 
   1   1   9     1479.77     1480.08     33.48 o 
   2   1   9     1011.36      985.43     16.99 o 
   3   1   9      681.91      698.39     13.47 o 
   4   1   9      616.86      592.75     11.63 o 
   5   1   9      517.94      533.89     16.10 o 
   6   1   9      230.83      238.23      9.61 o 
 -10   2   9       19.92       18.11      7.05 o 
  -9   2   9       23.51        7.23      4.28 o 
  -8   2   9        9.75        7.85      7.21 o 
  -7   2   9       51.89       57.15     11.63 o 
  -6   2   9      156.83      176.68      6.85 o 
  -5   2   9        1.24        3.70      4.14 o 
  -4   2   9       37.94       39.84      5.19 o 
  -3   2   9      133.83      113.01      7.56 o 
  -2   2   9       17.25       19.72      5.12 o 
  -1   2   9      311.82      326.94     17.54 o 
   0   2   9       12.98       17.47      5.68 o 
   1   2   9      796.16      777.52     15.26 o 
   2   2   9      164.17      170.91     10.86 o 
   3   2   9      431.42      399.78     11.70 o 
   4   2   9      259.65      245.54     10.66 o 
   5   2   9       22.63       29.21      6.64 o 
   6   2   9        0.46        1.51      5.92 o 
 -10   3   9       77.37       77.67      9.30 o 
  -9   3   9      565.13      536.09     18.82 o 
  -8   3   9      687.33      699.86     15.85 o 
  -7   3   9     1086.10     1084.33     26.00 o 
  -6   3   9      866.73      851.43     16.89 o 
  -5   3   9      942.49      952.81     18.96 o 
  -4   3   9      790.00      742.08     13.25 o 
  -3   3   9     2577.09     2582.97     35.80 o 
  -2   3   9     1798.21     1769.32     25.30 o 
  -1   3   9     1229.85     1178.62     23.21 o 
   0   3   9     1651.73     1662.84     26.05 o 
   1   3   9      561.92      536.07     13.68 o 
   2   3   9      617.66      664.88     12.53 o 
   3   3   9      906.06      883.70     15.16 o 
   4   3   9     1358.67     1306.53     28.29 o 
   5   3   9      385.19      369.73     10.78 o 
   6   3   9      482.48      506.33     12.28 o 
 -10   4   9       19.29       13.39      6.58 o 
  -9   4   9        1.59       -0.34      3.64 o 
  -8   4   9       61.46       73.97     12.60 o 
  -7   4   9      231.51      266.15     12.33 o 
  -6   4   9       45.80       61.11      5.24 o 
  -5   4   9       48.46       48.89      6.14 o 
  -4   4   9      155.92      172.69      6.74 o 
  -3   4   9      105.22      106.81      6.14 o 
  -2   4   9      128.82      144.25      7.50 o 
  -1   4   9      553.26      550.72     12.50 o 
   0   4   9      458.11      464.87     11.58 o 
   1   4   9       56.36       51.74      8.92 o 
   2   4   9      151.49      159.11      7.66 o 
   3   4   9      683.01      698.66     16.03 o 
   4   4   9       23.19       23.69      7.87 o 
   5   4   9       90.29       86.93      7.72 o 
 -10   5   9      144.22      138.51     10.56 o 
  -9   5   9      375.34      364.56      8.87 o 
  -8   5   9      173.89      165.44     12.49 o 
  -7   5   9      664.89      678.57     31.82 o 
  -6   5   9      275.95      303.00     10.19 o 
  -5   5   9      581.83      588.55     17.12 o 
  -4   5   9      214.52      196.90      6.45 o 
  -3   5   9     1906.13     1878.23     35.55 o 
  -2   5   9     2351.32     2296.06     34.67 o 
  -1   5   9     3775.75     3814.65     51.34 o 
   0   5   9     1328.51     1374.86     20.16 o 
   1   5   9     1539.07     1516.43     21.67 o 
   2   5   9     1669.79     1593.07     29.44 o 
   3   5   9      727.56      679.07     13.94 o 
   4   5   9      359.14      383.15     11.69 o 
   5   5   9      524.76      505.45     11.34 o 
 -10   6   9       28.60       19.01      5.82 o 
  -9   6   9       94.30       74.90      5.99 o 
  -8   6   9       48.57       46.90      3.62 o 
  -7   6   9        2.80        2.61      6.20 o 
  -6   6   9       12.08       14.42      4.49 o 
  -5   6   9      104.49       91.28      6.15 o 
  -4   6   9        9.50       15.76      4.97 o 
  -3   6   9       48.01       48.66      5.58 o 
  -2   6   9      407.98      376.84     10.05 o 
  -1   6   9       11.31       12.40      5.07 o 
   0   6   9       16.48       17.36      4.74 o 
   1   6   9      152.27      134.67      7.12 o 
   2   6   9        0.29        3.14      5.00 o 
   3   6   9      253.06      262.46     13.79 o 
   4   6   9       37.43       39.40      9.89 o 
   5   6   9       26.98       24.89      8.00 o 
 -10   7   9      113.86      110.05      9.97 o 
  -9   7   9       10.87       13.72      5.73 o 
  -8   7   9      191.05      187.94      7.27 o 
  -7   7   9      654.96      669.07     14.22 o 
  -6   7   9      277.43      270.17      9.22 o 
  -5   7   9      652.92      647.28     15.41 o 
  -4   7   9     1187.18     1135.42     17.33 o 
  -3   7   9     1286.19     1268.95     19.92 o 
  -2   7   9      876.67      876.37     13.34 o 
  -1   7   9      427.22      431.01      9.71 o 
   0   7   9     1167.98     1123.07     17.80 o 
   1   7   9     1349.59     1315.32     19.75 o 
   2   7   9      828.47      788.42     14.25 o 
   3   7   9      908.13      936.69     17.59 o 
   4   7   9      180.55      188.13     11.26 o 
   5   7   9      201.94      196.26      9.60 o 
 -10   8   9        4.05        0.00      4.58 o 
  -9   8   9       13.60        9.93      4.89 o 
  -8   8   9        0.04        2.01      5.47 o 
  -7   8   9      167.16      160.98      7.70 o 
  -6   8   9       67.96       64.13      4.33 o 
  -5   8   9      339.72      320.38      9.24 o 
  -4   8   9       98.57      100.48      5.02 o 
  -3   8   9      163.75      170.88      6.48 o 
  -2   8   9       19.96       25.72      5.04 o 
  -1   8   9      369.60      386.28      8.52 o 
   0   8   9       42.61       65.68     12.72 o 
   1   8   9      100.13       95.93      6.07 o 
   2   8   9        6.85        9.97      4.86 o 
   3   8   9      142.66      154.34      8.56 o 
   4   8   9        4.19       11.19      6.26 o 
   5   8   9        0.16        2.62      7.09 o 
  -9   9   9       19.29       21.12      7.30 o 
  -8   9   9      133.19      135.91     10.86 o 
  -7   9   9      318.73      313.51      8.84 o 
  -6   9   9      749.11      735.14     12.54 o 
  -5   9   9      438.01      449.69     11.96 o 
  -4   9   9      514.78      511.46     10.91 o 
  -3   9   9      573.29      594.53     10.52 o 
  -2   9   9     1830.82     1812.49     23.62 o 
  -1   9   9      148.47      148.35      6.22 o 
   0   9   9     1190.12     1113.35     17.33 o 
   1   9   9      565.61      573.53     12.10 o 
   2   9   9      528.79      560.53     14.12 o 
   3   9   9      451.87      453.57     13.95 o 
   4   9   9      235.99      220.74      9.89 o 
   5   9   9      197.08      227.90     10.88 o 
  -9  10   9        1.47        7.53     14.37 o 
  -8  10   9       11.92        6.19      4.12 o 
  -7  10   9       38.86       32.75      3.35 o 
  -6  10   9      113.11       98.47      8.10 o 
  -5  10   9        9.45       15.63      3.76 o 
  -4  10   9       74.12       86.05      5.29 o 
  -3  10   9       83.28       84.49      4.54 o 
  -2  10   9      352.38      315.04      7.59 o 
  -1  10   9       64.08       65.02      5.32 o 
   0  10   9        0.09        1.15      4.21 o 
   1  10   9       16.97       10.77      5.63 o 
   2  10   9      399.96      400.04     10.51 o 
   3  10   9       16.69       13.93      4.85 o 
   4  10   9       29.93       40.31      8.27 o 
  -9  11   9      121.96      146.56     15.48 o 
  -8  11   9       94.33      111.12     15.84 o 
  -7  11   9       74.49       72.02      4.78 o 
  -6  11   9      647.38      680.52     19.79 o 
  -5  11   9      553.55      554.77     18.76 o 
  -4  11   9      408.31      398.30      8.27 o 
  -3  11   9      291.97      270.24      6.27 o 
  -2  11   9      921.61      873.75     13.38 o 
  -1  11   9     1556.30     1478.96     21.72 o 
   0  11   9      396.60      407.01     11.54 o 
   1  11   9      321.07      332.21      9.22 o 
   2  11   9      393.12      392.54     11.35 o 
   3  11   9      194.25      191.26      7.34 o 
   4  11   9      330.76      351.33     11.04 o 
  -8  12   9        2.34        2.92     11.88 o 
  -7  12   9      100.37      132.08     12.09 o 
  -6  12   9       29.91       39.11      3.87 o 
  -5  12   9       18.41       17.12      4.28 o 
  -4  12   9       11.36       10.86      3.74 o 
  -3  12   9        1.79        3.51      3.25 o 
  -2  12   9      345.01      343.95      9.01 o 
  -1  12   9       20.44       19.53      4.31 o 
   0  12   9       43.17       50.13      6.24 o 
   1  12   9       11.91       11.78      4.70 o 
   2  12   9      157.36      139.21      7.64 o 
   3  12   9       36.14       34.34      5.24 o 
   4  12   9        7.86       10.25      5.47 o 
  -8  13   9      111.79      133.03     18.13 o 
  -7  13   9       85.57       85.67     30.13 o 
  -6  13   9       89.93       90.84      4.99 o 
  -5  13   9      427.04      406.33     16.69 o 
  -4  13   9      331.61      329.58      7.76 o 
  -3  13   9      527.57      507.21      9.81 o 
  -2  13   9       85.71       91.37      4.90 o 
  -1  13   9      334.66      321.89      8.69 o 
   0  13   9      205.56      222.87      8.17 o 
   1  13   9      312.43      308.38      8.49 o 
   2  13   9      165.20      164.97      6.64 o 
   3  13   9      179.11      190.57      7.27 o 
  -7  14   9       23.79       31.57      8.95 o 
  -6  14   9       36.03       41.66      5.26 o 
  -5  14   9       14.31        6.53      3.81 o 
  -4  14   9        0.18       -0.63      2.79 o 
  -3  14   9      280.28      251.29      8.58 o 
  -2  14   9       50.46       49.55      5.17 o 
  -1  14   9        4.07        3.45      4.18 o 
   0  14   9       59.92       73.24      9.92 o 
   1  14   9      123.21      103.78      8.87 o 
   2  14   9       81.28       78.13      5.92 o 
   3  14   9        3.28        1.56      4.89 o 
  -7  15   9      115.84      121.42     16.37 o 
  -6  15   9       30.37       29.25      5.50 o 
  -5  15   9      102.52      131.15      9.22 o 
  -4  15   9      172.47      167.35     10.09 o 
  -3  15   9      171.53      183.85      7.37 o 
  -2  15   9       48.13       49.05      4.93 o 
  -1  15   9       72.58       81.85      5.32 o 
   0  15   9       79.16       79.86      8.12 o 
   1  15   9      118.97       92.42      6.33 o 
   2  15   9      194.12      172.73      9.82 o 
  -6  16   9        7.08        6.43      7.45 o 
  -5  16   9       14.36       14.22      6.97 o 
  -4  16   9        1.68        1.89      7.77 o 
  -3  16   9        0.19       -1.55      3.23 o 
  -2  16   9        4.18        0.54      4.57 o 
  -1  16   9        5.85        8.26      4.40 o 
   0  16   9        2.51        6.07      3.71 o 
   1  16   9        1.10        6.27      4.41 o 
   2  16   9        0.51        1.97      7.05 o 
  -5  17   9       26.73       43.93      7.03 o 
  -4  17   9      199.72      220.46     10.08 o 
  -3  17   9       43.65       61.83      8.13 o 
  -2  17   9       66.76       72.42      5.84 o 
  -1  17   9      198.13      190.02      7.44 o 
   0  17   9       99.45       94.33      5.64 o 
   1  17   9       71.42       78.81      9.85 o 
  -4  18   9       77.38       76.41      8.24 o 
  -3  18   9       14.21       21.35      9.83 o 
  -2  18   9        0.23        3.42      6.10 o 
  -1  18   9        1.14        2.84      5.10 o 
   0  18   9        4.13        2.16      6.48 o 
 -10   0  10      212.66      247.69     19.84 o 
  -9   0  10      161.05      167.80      8.36 o 
  -8   0  10      131.55      121.11     15.74 o 
  -7   0  10      422.93      410.37     14.22 o 
  -6   0  10      685.32      736.87     21.69 o 
  -5   0  10     1069.18     1129.50     24.34 o 
  -4   0  10     2935.93     2796.12     53.11 o 
  -3   0  10      961.58      917.85     24.45 o 
  -2   0  10      893.73      906.69     40.37 o 
  -1   0  10     1730.09     1860.50     37.73 o 
   0   0  10     1310.87     1246.91     36.26 o 
   1   0  10      409.32      400.91     18.56 o 
   2   0  10      150.96      153.45     11.30 o 
   3   0  10      372.81      390.63     20.49 o 
   4   0  10      452.20      465.18     17.40 o 
   5   0  10      376.99      392.16     27.39 o 
 -10   1  10        0.02        2.99      5.64 o 
  -9   1  10        3.36        4.62      3.49 o 
  -8   1  10      156.73      181.05     11.58 o 
  -7   1  10      114.03      119.02     15.47 o 
  -6   1  10       58.10       51.54      6.66 o 
  -5   1  10       56.34       80.18      6.59 o 
  -4   1  10       29.16       34.95      6.94 o 
  -3   1  10        0.01        2.70      5.16 o 
  -2   1  10       25.02       42.08      6.48 o 
  -1   1  10       89.23       91.24      7.56 o 
   0   1  10       22.15       22.37      6.95 o 
   1   1  10      105.77      115.45      8.15 o 
   2   1  10       75.74       84.59      8.92 o 
   3   1  10        2.74        1.11      5.41 o 
   4   1  10       59.12       55.28      6.49 o 
   5   1  10       24.72       26.50      9.09 o 
 -10   2  10      122.84      119.27      8.23 o 
  -9   2  10      166.64      172.16      6.99 o 
  -8   2  10      122.97      142.96     11.49 o 
  -7   2  10      462.37      483.48     14.08 o 
  -6   2  10      274.07      265.18      8.58 o 
  -5   2  10       55.48       66.38      5.98 o 
  -4   2  10      407.58      425.75     11.40 o 
  -3   2  10     1534.17     1484.42     30.52 o 
  -2   2  10     1122.40     1043.73     17.88 o 
  -1   2  10     1371.54     1417.73     23.92 o 
   0   2  10      787.54      768.78     15.57 o 
   1   2  10     1246.82     1181.88     20.98 o 
   2   2  10      804.58      783.96     17.11 o 
   3   2  10      565.85      548.75     13.10 o 
   4   2  10      329.80      345.53     11.74 o 
   5   2  10      344.14      349.40     11.05 o 
 -10   3  10        0.01       -3.47      7.08 o 
  -9   3  10      185.68      178.23     10.13 o 
  -8   3  10      244.56      270.47     17.10 o 
  -7   3  10      253.86      256.37      9.82 o 
  -6   3  10       85.12       85.39      8.89 o 
  -5   3  10        4.77        7.72      4.83 o 
  -4   3  10       34.33       22.97      4.99 o 
  -3   3  10      169.02      175.28      7.91 o 
  -2   3  10       50.42       44.14      5.83 o 
  -1   3  10      146.89      151.46      8.26 o 
   0   3  10        0.01        6.13      6.81 o 
   1   3  10       29.51       30.92      6.98 o 
   2   3  10        1.24        4.89      5.63 o 
   3   3  10        4.85       13.89      6.53 o 
   4   3  10       13.21       18.64      7.44 o 
   5   3  10       13.62       17.60      5.83 o 
 -10   4  10       15.50       16.08      6.72 o 
  -9   4  10      148.30      152.19      8.46 o 
  -8   4  10      508.57      487.85     22.58 o 
  -7   4  10      378.13      377.16     11.19 o 
  -6   4  10      391.13      406.60     10.50 o 
  -5   4  10      562.99      533.83     10.96 o 
  -4   4  10      364.63      383.61     13.33 o 
  -3   4  10      817.70      785.38     17.76 o 
  -2   4  10     1369.48     1384.32     26.17 o 
  -1   4  10      473.09      427.43     10.59 o 
   0   4  10      627.40      658.62     13.96 o 
   1   4  10     1454.75     1413.95     25.55 o 
   2   4  10      830.03      847.10     16.95 o 
   3   4  10      603.43      575.92     14.94 o 
   4   4  10      638.02      649.51     18.74 o 
   5   4  10      212.01      205.94     10.40 o 
 -10   5  10        0.01       -2.48      5.31 o 
  -9   5  10       63.97       76.43      7.21 o 
  -8   5  10       20.07       22.99     13.66 o 
  -7   5  10        0.83       -1.69      5.34 o 
  -6   5  10       22.39       18.85      5.52 o 
  -5   5  10       61.16       79.83      6.15 o 
  -4   5  10      107.41       94.20      8.82 o 
  -3   5  10        3.47        2.30      4.86 o 
  -2   5  10       59.49       71.43      7.10 o 
  -1   5  10       60.39       72.90      7.24 o 
   0   5  10      174.98      182.54      9.43 o 
   1   5  10      132.58      128.65      8.48 o 
   2   5  10       84.17       93.56      7.20 o 
   3   5  10       34.38       33.30      6.69 o 
   4   5  10      111.98      110.91      9.27 o 
   5   5  10        0.00       -4.08      5.62 o 
 -10   6  10      212.98      244.57     15.20 o 
  -9   6  10      261.35      263.87     17.40 o 
  -8   6  10      436.24      423.25     13.29 o 
  -7   6  10      310.85      309.00     15.38 o 
  -6   6  10     1191.80     1223.03     21.03 o 
  -5   6  10     2228.45     2179.97     33.13 o 
  -4   6  10     1480.31     1485.02     22.69 o 
  -3   6  10      705.67      709.07     13.73 o 
  -2   6  10     1309.75     1287.80     21.99 o 
  -1   6  10      346.61      324.50     10.47 o 
   0   6  10     1633.03     1582.65     22.36 o 
   1   6  10     1049.55     1085.82     16.77 o 
   2   6  10     1059.12      999.99     18.65 o 
   3   6  10      436.13      464.14     12.00 o 
   4   6  10      476.97      455.75     17.67 o 
   5   6  10      310.72      305.15     12.80 o 
 -10   7  10        5.74        3.68      6.73 o 
  -9   7  10       26.82       16.76     10.57 o 
  -8   7  10        1.71        4.55      4.02 o 
  -7   7  10       46.02       50.25     11.76 o 
  -6   7  10      112.50      122.36      7.59 o 
  -5   7  10       76.66       78.29      6.80 o 
  -4   7  10        9.52       11.51      4.90 o 
  -3   7  10        3.02        5.55      5.33 o 
  -2   7  10        5.28        7.22      4.60 o 
  -1   7  10        1.03        1.53      4.54 o 
   0   7  10        3.09        5.21      5.03 o 
   1   7  10        2.48        6.54      5.03 o 
   2   7  10        2.13        5.87      5.99 o 
   3   7  10        5.78        3.52      6.48 o 
   4   7  10        3.56       11.31      7.15 o 
  -9   8  10      187.67      162.66     16.30 o 
  -8   8  10      123.67      111.69     36.89 o 
  -7   8  10      485.34      500.70     12.27 o 
  -6   8  10      577.16      566.10     10.97 o 
  -5   8  10      671.12      640.81     11.46 o 
  -4   8  10      752.73      756.82     11.74 o 
  -3   8  10     1568.62     1630.96     22.54 o 
  -2   8  10      253.62      224.22      9.94 o 
  -1   8  10     1312.31     1374.81     23.90 o 
   0   8  10     1043.92      988.16     17.11 o 
   1   8  10      392.74      399.93      9.51 o 
   2   8  10     1048.33     1011.01     25.56 o 
   3   8  10      629.08      648.59     14.99 o 
   4   8  10      214.96      208.88     11.18 o 
  -9   9  10       10.50        7.39      6.80 o 
  -8   9  10       10.65        1.59      6.34 o 
  -7   9  10       68.96       48.04      7.30 o 
  -6   9  10       15.45       20.08      5.45 o 
  -5   9  10        7.83        5.31      3.56 o 
  -4   9  10        3.46        7.70      4.24 o 
  -3   9  10       50.00       38.13      4.73 o 
  -2   9  10       68.66       84.60      6.30 o 
  -1   9  10        0.19        2.52      4.27 o 
   0   9  10       16.46       20.27      4.79 o 
   1   9  10        0.30       -0.87      4.46 o 
   2   9  10        8.68        8.53      5.52 o 
   3   9  10       52.17       54.46      6.89 o 
   4   9  10        0.47        6.10      6.59 o 
  -9  10  10       71.01       81.16     18.47 o 
  -8  10  10      288.82      283.76     13.02 o 
  -7  10  10      190.06      207.41      8.41 o 
  -6  10  10      137.58      133.52      8.03 o 
  -5  10  10      428.97      430.19      8.51 o 
  -4  10  10      156.41      152.18      5.88 o 
  -3  10  10      276.73      249.30      7.18 o 
  -2  10  10      502.70      490.04      9.77 o 
  -1  10  10     1109.83     1072.77     17.89 o 
   0  10  10      284.59      299.40     10.10 o 
   1  10  10       87.54       95.18      6.78 o 
   2  10  10       93.51       98.17      7.52 o 
   3  10  10      591.90      546.48     14.14 o 
   4  10  10      409.59      464.62     14.43 o 
  -8  11  10        5.61       13.65      9.70 o 
  -7  11  10       98.54       98.25      5.68 o 
  -6  11  10        3.20        5.51      3.23 o 
  -5  11  10        1.94        0.12      3.06 o 
  -4  11  10      101.41       97.27      8.06 o 
  -3  11  10      368.48      380.25      8.00 o 
  -2  11  10      409.77      392.13      8.90 o 
  -1  11  10        2.34       -3.64      4.48 o 
   0  11  10       34.45       24.74      4.97 o 
   1  11  10       25.19       27.20      4.99 o 
   2  11  10        0.13        1.10      4.70 o 
   3  11  10        3.23        7.38      5.12 o 
  -8  12  10      152.52      109.62    102.63 o 
  -7  12  10       39.77       45.02      5.79 o 
  -6  12  10      175.27      171.78      7.38 o 
  -5  12  10      187.93      192.14      7.53 o 
  -4  12  10       87.41      105.49      5.99 o 
  -3  12  10       29.97       29.91      4.74 o 
  -2  12  10      859.82      815.97     14.52 o 
  -1  12  10      270.93      261.64      7.47 o 
   0  12  10      240.31      247.97      7.48 o 
   1  12  10      238.66      240.63      8.66 o 
   2  12  10      137.12      150.50      6.88 o 
   3  12  10      100.10      115.13      7.71 o 
  -8  13  10       58.26       38.32     14.87 o 
  -7  13  10       46.08       77.35     14.37 o 
  -6  13  10       72.69       63.28      4.71 o 
  -5  13  10       35.78       39.61      5.09 o 
  -4  13  10       15.24       15.22      4.62 o 
  -3  13  10        0.15        4.51      4.03 o 
  -2  13  10       20.45       13.53      4.12 o 
  -1  13  10        2.46        5.29      4.97 o 
   0  13  10       11.17       11.23      4.69 o 
   1  13  10        2.99       13.00      4.78 o 
   2  13  10        0.02       -0.95      4.80 o 
   3  13  10       12.85       19.58      5.89 o 
  -7  14  10       84.64       84.16     17.79 o 
  -6  14  10      101.76      108.83     13.70 o 
  -5  14  10      106.97      116.89      4.52 o 
  -4  14  10      483.22      471.71     15.31 o 
  -3  14  10      261.66      259.73      9.74 o 
  -2  14  10       32.28       43.32      4.86 o 
  -1  14  10      168.33      182.43      7.49 o 
   0  14  10      177.19      183.03      7.91 o 
   1  14  10      155.69      144.22      9.09 o 
   2  14  10      178.71      172.97     11.12 o 
  -7  15  10        3.85        5.13      9.68 o 
  -6  15  10        4.14        7.57      4.66 o 
  -5  15  10        4.56        1.88      5.30 o 
  -4  15  10        7.33        7.17      4.08 o 
  -3  15  10        0.19       -0.39      4.00 o 
  -2  15  10        1.07        1.22      6.29 o 
  -1  15  10       10.32       16.15      6.54 o 
   0  15  10        7.60        9.31      5.23 o 
   1  15  10       10.21        9.19      6.19 o 
  -6  16  10       35.28       41.05     15.05 o 
  -5  16  10       30.56       25.11      8.09 o 
  -4  16  10      163.06      143.46     10.70 o 
  -3  16  10      174.02      168.18      7.43 o 
  -2  16  10       91.19      147.99     26.82 o 
  -1  16  10       91.73      109.38      6.90 o 
   0  16  10      105.39      106.54      9.59 o 
   1  16  10      240.13      240.42      9.70 o 
  -5  17  10       31.36       24.21     11.35 o 
  -4  17  10       13.79        6.78     10.65 o 
  -3  17  10       21.10       20.78      7.29 o 
  -2  17  10        0.64        2.72      4.43 o 
  -1  17  10       21.59        9.83      4.09 o 
   0  17  10       23.87       20.98      6.12 o 
 -10   1  11      107.91      113.49     39.86 o 
  -9   1  11      167.37      150.59     14.79 o 
  -8   1  11      101.46       90.60     17.79 o 
  -7   1  11      723.51      735.54     17.38 o 
  -6   1  11       79.70       92.90      6.94 o 
  -5   1  11      128.92      124.32      7.38 o 
  -4   1  11      142.28      143.82      9.72 o 
  -3   1  11      960.53      920.58     16.49 o 
  -2   1  11      927.07      899.94     18.75 o 
  -1   1  11      910.64      877.14     16.25 o 
   0   1  11      523.96      507.75     13.25 o 
   1   1  11      372.14      374.22     13.38 o 
   2   1  11      109.99      112.00      9.67 o 
   3   1  11      680.10      665.81     15.48 o 
   4   1  11      403.37      393.24     10.63 o 
 -10   2  11        5.21       -0.66      5.44 o 
  -9   2  11       83.59       68.24     13.03 o 
  -8   2  11      119.19      104.71     11.49 o 
  -7   2  11       43.79       44.71      7.70 o 
  -6   2  11       20.63       19.68      7.62 o 
  -5   2  11       25.63       23.78      5.79 o 
  -4   2  11      586.42      596.27     15.41 o 
  -3   2  11       67.44       76.89      7.40 o 
  -2   2  11        0.29       -3.67      5.08 o 
  -1   2  11       88.66       85.22      7.17 o 
   0   2  11        2.65        1.34      5.46 o 
   1   2  11      224.77      236.47     11.02 o 
   2   2  11      544.22      538.72     14.41 o 
   3   2  11       22.54       24.62      8.64 o 
   4   2  11       11.80       11.40      6.07 o 
 -10   3  11       48.05       42.13     15.41 o 
  -9   3  11      104.02      148.78     15.05 o 
  -8   3  11      470.55      502.01     27.26 o 
  -7   3  11      286.24      284.00      9.29 o 
  -6   3  11      639.82      594.52     14.70 o 
  -5   3  11     1083.14     1126.29     34.86 o 
  -4   3  11     2447.48     2388.81     38.12 o 
  -3   3  11      648.68      610.71     13.65 o 
  -2   3  11      908.75      886.00     17.38 o 
  -1   3  11      663.34      653.87     17.58 o 
   0   3  11      705.46      702.65     18.37 o 
   1   3  11      969.84      916.71     20.82 o 
   2   3  11      668.21      668.96     19.32 o 
   3   3  11      423.06      399.04     12.99 o 
   4   3  11      252.48      240.72     13.38 o 
 -10   4  11        0.08       -1.91      5.77 o 
  -9   4  11        4.95       10.07      8.21 o 
  -8   4  11        0.61        6.22      8.89 o 
  -7   4  11       18.88       10.26      5.69 o 
  -6   4  11        3.05        3.11      5.49 o 
  -5   4  11       42.39       59.13      7.18 o 
  -4   4  11      274.46      283.14     12.58 o 
  -3   4  11       64.33       58.67      6.99 o 
  -2   4  11      133.91      117.30      8.07 o 
  -1   4  11      235.06      248.06      9.75 o 
   0   4  11      307.23      308.40     11.36 o 
   1   4  11       47.17       56.24      6.74 o 
   2   4  11      282.74      272.70     15.82 o 
   3   4  11       10.36        8.15      7.72 o 
   4   4  11        7.23        4.95      7.85 o 
 -10   5  11      154.19      158.27      9.83 o 
  -9   5  11      268.10      288.26     14.92 o 
  -8   5  11      177.35      157.50     15.39 o 
  -7   5  11      102.72      111.26      7.52 o 
  -6   5  11     1235.83     1225.28     21.32 o 
  -5   5  11      831.96      797.45     23.50 o 
  -4   5  11      505.94      452.68     11.13 o 
  -3   5  11      640.14      606.64     13.54 o 
  -2   5  11      617.34      630.68     15.31 o 
  -1   5  11      435.81      446.09     10.98 o 
   0   5  11     1193.62     1195.42     29.83 o 
   1   5  11      858.08      799.09     16.52 o 
   2   5  11     1468.13     1407.19     27.26 o 
   3   5  11      269.90      283.87     10.19 o 
   4   5  11      370.43      395.00     16.17 o 
 -10   6  11       21.66       10.55      6.68 o 
  -9   6  11       13.29        9.39      8.08 o 
  -8   6  11        3.89        0.40      6.71 o 
  -7   6  11        3.66        5.74      6.22 o 
  -6   6  11      181.89      170.53      8.50 o 
  -5   6  11       16.59       15.08      5.77 o 
  -4   6  11       21.99       25.12      5.77 o 
  -3   6  11        0.03       -2.28      4.83 o 
  -2   6  11        1.88        5.72      5.86 o 
  -1   6  11       30.37       43.13      8.55 o 
   0   6  11       41.45       34.67      6.21 o 
   1   6  11       43.16       44.69      6.75 o 
   2   6  11       87.67       84.70      8.03 o 
   3   6  11        1.44        0.34      6.07 o 
   4   6  11       61.10       82.57     12.45 o 
  -9   7  11       57.23       56.99      9.84 o 
  -8   7  11      232.62      248.89     15.85 o 
  -7   7  11      246.80      264.89     12.80 o 
  -6   7  11      222.85      232.66      8.63 o 
  -5   7  11      598.21      565.36     13.01 o 
  -4   7  11      500.45      506.99     12.21 o 
  -3   7  11      576.42      546.70     13.49 o 
  -2   7  11      431.68      426.17     12.87 o 
  -1   7  11     1029.27      954.29     15.69 o 
   0   7  11      658.25      628.12     14.23 o 
   1   7  11      345.92      344.60     12.35 o 
   2   7  11      480.02      496.51     26.17 o 
   3   7  11      364.60      399.29     13.16 o 
   4   7  11      415.37      387.44     14.92 o 
  -9   8  11       10.02       14.26     11.85 o 
  -8   8  11        6.16        4.51      5.24 o 
  -7   8  11        3.61        0.21      5.10 o 
  -6   8  11        0.39        3.95      4.62 o 
  -5   8  11       22.91       15.12      4.53 o 
  -4   8  11       55.35       54.51      5.38 o 
  -3   8  11      156.19      174.61      7.68 o 
  -2   8  11      212.93      199.67      7.65 o 
  -1   8  11       28.80       39.06      5.86 o 
   0   8  11       11.22       16.28      6.41 o 
   1   8  11       38.27       56.04      7.24 o 
   2   8  11       99.48       98.36      7.34 o 
   3   8  11       26.10       25.72      9.08 o 
  -9   9  11      125.50      146.36     18.16 o 
  -8   9  11      233.26      252.78     13.26 o 
  -7   9  11      178.92      160.10     11.06 o 
  -6   9  11      134.12      156.02      8.08 o 
  -5   9  11      373.00      366.84      9.12 o 
  -4   9  11      344.90      361.64      8.85 o 
  -3   9  11      539.59      527.18     11.12 o 
  -2   9  11      647.68      608.87     15.15 o 
  -1   9  11     1045.69      983.83     17.73 o 
   0   9  11      443.86      440.32     12.21 o 
   1   9  11      729.27      756.53     16.72 o 
   2   9  11      307.78      308.16      9.79 o 
   3   9  11      337.14      314.44     19.20 o 
  -9  10  11        5.03        6.84      6.70 o 
  -8  10  11       79.53       66.32      9.51 o 
  -7  10  11      114.76      111.61      5.38 o 
  -6  10  11        1.88        3.90      4.44 o 
  -5  10  11       61.43       73.49      6.11 o 
  -4  10  11        9.19       10.81      4.60 o 
  -3  10  11       45.00       22.40      5.08 o 
  -2  10  11       14.51       14.51      4.77 o 
  -1  10  11        4.05       -0.08      5.45 o 
   0  10  11       33.72       28.54      9.03 o 
   1  10  11       10.74       13.00      7.86 o 
   2  10  11       23.25       13.18      6.63 o 
   3  10  11       19.16       15.10      7.03 o 
  -8  11  11       55.83       53.29     14.37 o 
  -7  11  11      159.36      158.75      8.99 o 
  -6  11  11      338.94      344.89      8.69 o 
  -5  11  11      130.67      136.42      7.98 o 
  -4  11  11       89.02       78.92      5.98 o 
  -3  11  11      675.61      675.31     15.67 o 
  -2  11  11      335.85      327.60      9.81 o 
  -1  11  11      262.96      280.04      8.71 o 
   0  11  11      285.78      264.13     11.22 o 
   1  11  11      187.19      168.72      8.58 o 
   2  11  11      240.61      215.21      9.93 o 
   3  11  11      149.51      136.59      9.36 o 
  -8  12  11        1.40        1.37     13.68 o 
  -7  12  11        7.29        5.77      4.37 o 
  -6  12  11       91.73       84.99      7.56 o 
  -5  12  11       30.93       14.76      6.62 o 
  -4  12  11       59.37       58.77      5.51 o 
  -3  12  11       17.42       15.87      4.49 o 
  -2  12  11       17.88       25.33      4.74 o 
  -1  12  11        8.16       11.49      5.19 o 
   0  12  11       33.02       36.99      6.10 o 
   1  12  11       13.36       15.19      6.27 o 
   2  12  11        8.44        4.81      5.90 o 
  -7  13  11      148.18      156.00     21.21 o 
  -6  13  11       80.04       70.41      5.50 o 
  -5  13  11       39.08       27.65      5.10 o 
  -4  13  11      184.82      200.87      9.08 o 
  -3  13  11       81.60       97.55      6.44 o 
  -2  13  11      229.75      238.03      8.15 o 
  -1  13  11      134.64      144.29      7.88 o 
   0  13  11       83.27       89.80      8.39 o 
   1  13  11       36.62       31.72      8.52 o 
   2  13  11      108.24      118.68      8.16 o 
  -7  14  11        0.08        4.11     13.68 o 
  -6  14  11       13.24        6.62      5.52 o 
  -5  14  11        1.34        2.35      3.28 o 
  -4  14  11       10.36       13.74      5.69 o 
  -3  14  11       36.31       40.19      6.60 o 
  -2  14  11       12.45       12.25      6.61 o 
  -1  14  11        0.14        0.03      4.11 o 
   0  14  11      102.27      107.93      8.35 o 
   1  14  11        8.35        5.50      5.54 o 
  -6  15  11       78.18       89.23     17.79 o 
  -5  15  11       79.55       93.55      8.71 o 
  -4  15  11      153.16      167.52      6.81 o 
  -3  15  11       23.94       22.92      5.84 o 
  -2  15  11      198.45      180.40      7.53 o 
  -1  15  11       66.77       71.70      6.44 o 
   0  15  11      160.87      169.65      7.64 o 
  -5  16  11       83.73      103.76      9.99 o 
  -4  16  11       29.81       29.20      7.87 o 
  -3  16  11        6.91        5.55      4.90 o 
  -2  16  11        1.96        4.16      4.96 o 
  -1  16  11       58.89       66.53      5.55 o 
  -3  17  11      118.97      110.16     15.74 o 
 -10   0  12       89.15       96.48     17.11 o 
  -9   0  12       54.43       44.47     25.32 o 
  -8   0  12       74.65      118.37     17.11 o 
  -7   0  12      864.92      884.03     46.19 o 
  -6   0  12      161.23      213.37     20.53 o 
  -5   0  12      114.56      122.88     10.51 o 
  -4   0  12      656.59      622.73     23.95 o 
  -3   0  12      682.16      664.93     24.00 o 
  -2   0  12      524.73      528.89     22.58 o 
  -1   0  12      708.03      728.01     38.66 o 
   0   0  12      865.31      834.14     27.84 o 
   1   0  12      608.21      614.76     21.76 o 
   2   0  12     1046.20      953.63     34.18 o 
   3   0  12      404.63      418.06     17.64 o 
   4   0  12      163.33      179.26     19.03 o 
 -10   1  12        0.03        5.02     10.87 o 
  -9   1  12        3.20       10.10     10.73 o 
  -8   1  12      116.63      114.31     15.43 o 
  -7   1  12       23.51       40.31      7.56 o 
  -6   1  12       11.23        8.12      6.53 o 
  -5   1  12      198.95      204.26     10.28 o 
  -4   1  12        0.15       -2.52      5.67 o 
  -3   1  12       21.46       28.94      6.27 o 
  -2   1  12       47.21       50.17      7.77 o 
  -1   1  12        0.07        3.67      6.69 o 
   0   1  12       60.78       73.91      7.85 o 
   1   1  12       99.82      101.49     10.47 o 
   2   1  12       33.96       27.02      9.12 o 
   3   1  12        0.71        1.12      6.32 o 
   4   1  12        0.59       -1.14      6.18 o 
 -10   2  12      138.31      145.34     13.73 o 
  -9   2  12      173.46      179.48     13.73 o 
  -8   2  12      212.64      218.77     14.91 o 
  -7   2  12      310.41      334.38     12.56 o 
  -6   2  12      434.69      412.60     11.98 o 
  -5   2  12      238.01      246.63      9.97 o 
  -4   2  12      126.00      144.60      9.04 o 
  -3   2  12      675.30      686.64     14.63 o 
  -2   2  12     1254.96     1238.52     23.21 o 
  -1   2  12      129.69      136.07      9.63 o 
   0   2  12      566.28      565.28     13.94 o 
   1   2  12      815.48      824.93     23.01 o 
   2   2  12      918.32      853.42     45.35 o 
   3   2  12      298.42      300.67     13.07 o 
   4   2  12      206.36      215.88      9.80 o 
 -10   3  12        0.37        2.13     10.46 o 
  -9   3  12       26.24       22.78     12.64 o 
  -8   3  12       13.07        7.98     10.40 o 
  -7   3  12       18.02       14.95      6.16 o 
  -6   3  12      108.24      120.03     11.84 o 
  -5   3  12      580.18      563.94     15.62 o 
  -4   3  12       39.56       60.11      8.31 o 
  -3   3  12       55.41       60.19      7.55 o 
  -2   3  12      160.15      166.40      9.29 o 
  -1   3  12       22.14       23.94      6.32 o 
   0   3  12        2.71        3.97      6.18 o 
   1   3  12       27.59       52.91      9.84 o 
   2   3  12        5.54        8.32      6.33 o 
   3   3  12       65.01       60.54      9.14 o 
 -10   4  12       61.19       98.08     23.26 o 
  -9   4  12       87.11       85.33     11.84 o 
  -8   4  12      246.39      226.62     14.30 o 
  -7   4  12       86.49       82.26      8.74 o 
  -6   4  12      372.00      386.71     11.91 o 
  -5   4  12      823.38      828.43     18.76 o 
  -4   4  12      533.98      551.04     17.97 o 
  -3   4  12      663.51      621.91     14.86 o 
  -2   4  12      754.16      748.32     17.88 o 
  -1   4  12      575.04      534.32     14.72 o 
   0   4  12      330.20      348.39     13.31 o 
   1   4  12      478.52      460.23     12.03 o 
   2   4  12       85.78      109.09     10.45 o 
   3   4  12      382.06      396.09     15.75 o 
  -9   5  12       69.70       87.98     15.28 o 
  -8   5  12       45.32       34.85      9.70 o 
  -7   5  12       16.20        8.53      5.97 o 
  -6   5  12       32.28       33.67      6.08 o 
  -5   5  12        7.90       11.63      6.22 o 
  -4   5  12      115.54      104.32      7.47 o 
  -3   5  12        0.69        4.26      5.58 o 
  -2   5  12      127.04      111.56     13.43 o 
  -1   5  12       86.49       87.11      8.51 o 
   0   5  12        4.72        2.85      6.45 o 
   1   5  12        2.00        0.96      5.74 o 
   2   5  12       31.36       28.02      7.13 o 
   3   5  12       93.63       91.61      9.73 o 
  -9   6  12       66.51       66.07     12.59 o 
  -8   6  12      140.41      163.04     12.49 o 
  -7   6  12      185.76      185.05      9.17 o 
  -6   6  12      177.88      196.75      8.41 o 
  -5   6  12      575.37      573.13     14.26 o 
  -4   6  12      894.43      842.53     17.41 o 
  -3   6  12      429.33      402.22     11.53 o 
  -2   6  12       65.26       73.24      8.67 o 
  -1   6  12     1633.06     1584.16     47.31 o 
   0   6  12      461.39      459.60     11.52 o 
   1   6  12      385.65      371.35     11.42 o 
   2   6  12       68.84       64.72      9.57 o 
   3   6  12      396.85      387.11     14.80 o 
  -9   7  12       21.09       10.77     11.29 o 
  -8   7  12       23.01       13.00     10.80 o 
  -7   7  12       31.31       46.71      7.66 o 
  -6   7  12        3.00        5.87      5.61 o 
  -5   7  12       24.65       39.64      7.59 o 
  -4   7  12       17.37       14.82      6.05 o 
  -3   7  12       67.87       63.00      6.37 o 
  -2   7  12      280.44      274.51     10.04 o 
  -1   7  12        2.13        2.10      5.56 o 
   0   7  12       32.02       25.52      6.65 o 
   1   7  12        7.83        7.76      5.96 o 
   2   7  12       16.15       15.56      7.72 o 
   3   7  12        0.18        0.89      6.29 o 
  -9   8  12      226.66      250.34     22.79 o 
  -8   8  12      174.26      194.21     10.62 o 
  -7   8  12      145.45      139.22      6.87 o 
  -6   8  12      402.73      362.18      9.26 o 
  -5   8  12      268.09      236.48     17.94 o 
  -4   8  12      466.98      460.40     10.86 o 
  -3   8  12      266.52      291.49      8.45 o 
  -2   8  12      247.31      235.49      9.49 o 
  -1   8  12      363.39      353.02     11.39 o 
   0   8  12      612.76      562.88     16.95 o 
   1   8  12      114.53      126.89      7.64 o 
   2   8  12      432.94      420.99     14.84 o 
   3   8  12       86.40       83.48      9.06 o 
  -9   9  12        1.26       -0.94      8.39 o 
  -8   9  12       48.00       55.24      9.42 o 
  -7   9  12       15.80       20.72      4.72 o 
  -6   9  12        0.04       -1.58      4.31 o 
  -5   9  12       62.50       58.37      5.85 o 
  -4   9  12        0.44       -1.42      5.13 o 
  -3   9  12       10.35       13.52      5.08 o 
  -2   9  12       19.32       28.32      6.79 o 
  -1   9  12        1.87       -0.70      5.11 o 
   0   9  12        6.20        9.01      5.35 o 
   1   9  12       13.96       10.65      5.77 o 
   2   9  12       12.20       16.12      7.64 o 
  -8  10  12       93.65       97.19     10.03 o 
  -7  10  12      100.82      109.13      6.14 o 
  -6  10  12      223.50      224.72      9.68 o 
  -5  10  12      223.73      219.12      8.06 o 
  -4  10  12      509.58      492.23     11.59 o 
  -3  10  12      214.52      208.68      8.18 o 
  -2  10  12      299.28      323.14     10.60 o 
  -1  10  12      198.29      206.23     10.24 o 
   0  10  12      277.89      258.92     11.34 o 
   1  10  12       36.77       37.74      7.36 o 
   2  10  12      193.42      176.89     12.34 o 
  -8  11  12        0.03        4.02      9.84 o 
  -7  11  12        0.46       -1.60      4.70 o 
  -6  11  12        7.86        6.50      5.33 o 
  -5  11  12        0.98       -1.69      3.74 o 
  -4  11  12        5.97        8.04      4.70 o 
  -3  11  12       86.90       96.38      8.08 o 
  -2  11  12        0.33        2.92      5.08 o 
  -1  11  12        0.05       -1.33      4.66 o 
   0  11  12        4.00        6.64      4.96 o 
   1  11  12       12.03       17.27      6.14 o 
   2  11  12       14.50       15.23      9.14 o 
  -7  12  12       70.90       74.93      5.59 o 
  -6  12  12       68.97       69.77      8.62 o 
  -5  12  12      124.60      120.83      8.24 o 
  -4  12  12       19.33       23.77      4.67 o 
  -3  12  12      223.76      197.72      7.45 o 
  -2  12  12      372.86      366.42     13.31 o 
  -1  12  12      184.50      182.87     10.04 o 
   0  12  12       50.43       60.58      6.36 o 
   1  12  12      567.95      531.71     21.35 o 
  -7  13  12       95.70      114.95     20.53 o 
  -6  13  12       22.87       13.72      5.39 o 
  -5  13  12       27.85       21.43      6.47 o 
  -4  13  12        5.20        2.12      4.46 o 
  -3  13  12      117.75      127.27      8.25 o 
  -2  13  12       26.15       24.23      7.02 o 
  -1  13  12       10.08       11.94      6.80 o 
   0  13  12       16.80       16.33      6.13 o 
   1  13  12       15.31       15.77      7.18 o 
  -6  14  12       96.74       94.43     17.10 o 
  -5  14  12      107.01      110.46      7.81 o 
  -4  14  12       31.94       45.73      6.67 o 
  -3  14  12      147.60      141.87      7.41 o 
  -2  14  12      191.14      186.48      8.54 o 
  -1  14  12       86.53       99.58      7.52 o 
   0  14  12      132.60      137.46      8.95 o 
  -5  15  12       22.78       20.38     11.30 o 
  -4  15  12       45.33       52.37      7.21 o 
  -3  15  12        0.49       -3.02      5.38 o 
  -2  15  12        7.38        1.80      4.76 o 
  -1  15  12       34.03       30.18      6.53 o 
  -9   1  13        4.04       15.05      9.68 o 
  -8   1  13      405.75      389.45     13.59 o 
  -7   1  13      372.23      361.48     17.97 o 
  -6   1  13      464.58      494.49     13.93 o 
  -5   1  13      677.01      639.87     16.00 o 
  -4   1  13      713.88      695.77     23.33 o 
  -3   1  13      555.02      516.13     15.21 o 
  -2   1  13      655.93      672.69     21.46 o 
  -1   1  13      308.37      304.09     11.11 o 
   0   1  13      743.82      736.93     17.18 o 
   1   1  13      638.35      642.36     22.42 o 
   2   1  13      635.01      602.88     18.91 o 
   3   1  13      350.20      349.58     13.47 o 
  -9   2  13       21.22       22.26     15.05 o 
  -8   2  13        1.26        1.36      6.19 o 
  -7   2  13       71.52       83.02      9.22 o 
  -6   2  13       74.05       85.62      9.36 o 
  -5   2  13      118.88       88.06      8.32 o 
  -4   2  13        0.98        6.12      7.59 o 
  -3   2  13       52.84       62.43      8.55 o 
  -2   2  13       19.49       33.06      8.54 o 
  -1   2  13      108.99       95.83      8.99 o 
   0   2  13        0.30       -1.57      8.38 o 
   1   2  13        4.45       14.81      7.49 o 
   2   2  13        4.91        1.07      6.16 o 
   3   2  13        1.13       -1.00      7.02 o 
  -9   3  13      159.57      174.14     18.56 o 
  -8   3  13       51.87       51.97      9.07 o 
  -7   3  13      181.84      200.90      9.35 o 
  -6   3  13       79.87       70.64      8.15 o 
  -5   3  13      123.73      148.74     13.14 o 
  -4   3  13      310.99      288.79     11.99 o 
  -3   3  13      860.75      883.70     25.78 o 
  -2   3  13      280.30      283.48     11.79 o 
  -1   3  13      515.31      505.92     14.94 o 
   0   3  13      340.76      339.81     12.11 o 
   1   3  13      269.13      275.51     13.03 o 
   2   3  13      277.51      296.66     12.30 o 
   3   3  13      191.62      200.61     13.41 o 
  -9   4  13        8.65       22.52     19.16 o 
  -8   4  13        4.76       10.04      7.84 o 
  -7   4  13        5.55        2.86      5.77 o 
  -6   4  13        2.57       -3.90      6.75 o 
  -5   4  13        6.20        9.79      6.43 o 
  -4   4  13       54.07       61.79      7.24 o 
  -3   4  13       14.14       13.48      7.50 o 
  -2   4  13      174.00      155.72     11.05 o 
  -1   4  13        8.76       11.68      8.05 o 
   0   4  13       97.11       96.37      9.40 o 
   1   4  13      122.06      147.09     11.67 o 
   2   4  13       10.55        8.16      6.91 o 
   3   4  13        2.67        3.02      9.03 o 
  -9   5  13      258.49      265.84     35.92 o 
  -8   5  13      113.76      134.75     12.75 o 
  -7   5  13       96.06      109.51      8.40 o 
  -6   5  13      186.80      223.39     10.52 o 
  -5   5  13      205.77      237.25     12.00 o 
  -4   5  13      133.60      135.78     10.21 o 
  -3   5  13      207.87      199.73     10.82 o 
  -2   5  13      473.28      455.91     15.21 o 
  -1   5  13      501.07      497.12     18.07 o 
   0   5  13      226.72      229.41     10.73 o 
   1   5  13      212.55      209.84     11.17 o 
   2   5  13      151.36      174.38     10.22 o 
  -9   6  13       54.37       43.11     12.63 o 
  -8   6  13       25.35       25.80      8.01 o 
  -7   6  13        4.43        4.57      5.62 o 
  -6   6  13        1.88        4.03      6.59 o 
  -5   6  13        1.78        7.98      6.42 o 
  -4   6  13       13.39       11.57      5.86 o 
  -3   6  13       89.93      102.36     10.76 o 
  -2   6  13        1.07        1.09      6.09 o 
  -1   6  13       11.67        6.23      5.77 o 
   0   6  13        5.80        1.90      5.35 o 
   1   6  13        0.15       -1.94      5.98 o 
   2   6  13        7.27        6.49      6.44 o 
  -9   7  13       88.49       89.79     16.43 o 
  -8   7  13       84.38      103.07      8.59 o 
  -7   7  13      125.77      111.93     12.34 o 
  -6   7  13      296.11      305.25     10.87 o 
  -5   7  13      321.20      306.38     13.89 o 
  -4   7  13      461.44      489.47     13.45 o 
  -3   7  13      157.83      154.24      8.16 o 
  -2   7  13      261.71      257.85      9.69 o 
  -1   7  13      423.40      405.80     16.07 o 
   0   7  13      305.75      296.03     11.87 o 
   1   7  13      123.80      102.51      8.95 o 
   2   7  13       35.29       55.66      8.03 o 
  -8   8  13       28.81       30.17      5.23 o 
  -7   8  13        6.75        6.82      4.87 o 
  -6   8  13        0.50        3.21      4.54 o 
  -5   8  13        0.11        4.21      5.46 o 
  -4   8  13        0.84        0.72      4.54 o 
  -3   8  13       15.45       18.77      5.72 o 
  -2   8  13       15.20        1.50      6.16 o 
  -1   8  13       54.08       56.96      7.94 o 
   0   8  13        6.00        9.02      6.61 o 
   1   8  13        4.48        7.47      6.29 o 
   2   8  13       17.28       18.73      6.67 o 
  -8   9  13       18.69       18.34      6.22 o 
  -7   9  13      107.70       91.69      8.62 o 
  -6   9  13      177.83      184.01     11.69 o 
  -5   9  13       98.05      112.63     10.59 o 
  -4   9  13      121.75      118.38      9.78 o 
  -3   9  13       95.91       98.48      7.13 o 
  -2   9  13      115.27      141.88      8.46 o 
  -1   9  13      166.09      189.05      9.44 o 
   0   9  13      121.71      115.15      9.42 o 
   1   9  13      306.64      289.40     17.04 o 
  -8  10  13        8.09       -2.07     10.39 o 
  -7  10  13        1.37        1.66      5.08 o 
  -6  10  13        3.00       -0.04      4.61 o 
  -5  10  13       30.48       20.82      6.65 o 
  -4  10  13       43.23       50.89      8.51 o 
  -3  10  13        3.15        2.70      6.12 o 
  -2  10  13       31.28       36.27      9.86 o 
  -1  10  13       21.27       15.19      7.47 o 
   0  10  13        4.49        6.65      7.90 o 
   1  10  13        4.81       11.42      7.07 o 
  -7  11  13       28.33       33.35      6.01 o 
  -6  11  13      130.25      144.36      7.30 o 
  -5  11  13      148.04      165.26      8.22 o 
  -4  11  13      140.51      113.51      7.03 o 
  -3  11  13       97.41      106.27      6.86 o 
  -2  11  13      273.66      267.26     10.49 o 
  -1  11  13      108.13      118.56      8.38 o 
   0  11  13      142.38      121.88     11.90 o 
   1  11  13      259.32      255.54     16.26 o 
  -7  12  13        8.08        4.15      5.01 o 
  -6  12  13       32.81       28.34      5.52 o 
  -5  12  13        5.51        7.67      4.66 o 
  -4  12  13        7.54       10.47      5.32 o 
  -3  12  13       23.61       29.08      6.10 o 
  -2  12  13        0.04       -5.76      6.49 o 
  -1  12  13        2.46        5.42      6.07 o 
   0  12  13        2.40        8.00      8.24 o 
  -6  13  13      107.36      107.11      9.28 o 
  -5  13  13      134.79      129.94      7.34 o 
  -4  13  13      184.04      190.61     12.96 o 
  -3  13  13      244.90      230.09      9.77 o 
  -2  13  13      143.90      136.72      9.21 o 
  -1  13  13      162.22      167.64      9.37 o 
  -5  14  13        2.30        7.54      5.15 o 
  -4  14  13        3.06        2.50      5.09 o 
  -3  14  13       26.21       20.90      6.75 o 
  -2  14  13        2.30        6.07      5.30 o 
  -9   0  14       13.26       17.11     15.05 o 
  -8   0  14      170.80      152.58     18.06 o 
  -7   0  14      243.67      239.64     15.77 o 
  -6   0  14      255.67      264.03     15.77 o 
  -5   0  14      114.18      121.21     26.00 o 
  -4   0  14      398.01      412.78     18.51 o 
  -3   0  14      599.42      594.46     26.96 o 
  -2   0  14      216.53      224.84     17.78 o 
  -1   0  14      399.18      396.46     18.62 o 
   0   0  14      250.92      265.22     20.50 o 
   1   0  14       67.16       87.49     23.37 o 
   2   0  14      422.34      414.17     32.50 o 
  -9   1  14       10.19        6.10     12.74 o 
  -8   1  14       42.99       46.78      9.04 o 
  -7   1  14        6.27        1.56      6.25 o 
  -6   1  14       32.55       30.63      8.98 o 
  -5   1  14      108.12      102.28     10.24 o 
  -4   1  14        2.04        2.77      6.81 o 
  -3   1  14        4.00        5.08      7.19 o 
  -2   1  14      114.68      129.35     10.19 o 
  -1   1  14        5.94        0.03      6.34 o 
   0   1  14        0.26        0.45      6.44 o 
   1   1  14       11.21       15.63      9.67 o 
   2   1  14       16.52       11.76      7.45 o 
  -9   2  14       48.88       74.16     23.61 o 
  -8   2  14      203.27      242.16     14.70 o 
  -7   2  14      320.56      314.03     14.09 o 
  -6   2  14      308.64      293.17     13.73 o 
  -5   2  14      235.39      235.29     11.37 o 
  -4   2  14      309.49      330.36     16.45 o 
  -3   2  14      524.53      514.13     14.52 o 
  -2   2  14      260.33      251.69     11.01 o 
  -1   2  14      247.89      226.32     13.06 o 
   0   2  14      317.71      333.28     22.22 o 
   1   2  14      565.50      564.69     17.16 o 
   2   2  14      352.18      345.20     16.25 o 
  -9   3  14        0.28       -2.46     11.08 o 
  -8   3  14       57.87       60.41      9.01 o 
  -7   3  14        0.26       -2.63      5.94 o 
  -6   3  14        0.02        2.91      6.01 o 
  -5   3  14        3.09        5.86      6.29 o 
  -4   3  14        0.48        0.18      5.56 o 
  -3   3  14        2.42        2.98      7.10 o 
  -2   3  14      108.36      110.93     10.91 o 
  -1   3  14        0.02        4.85      7.10 o 
   0   3  14        1.18       -0.94      6.58 o 
   1   3  14      122.72      124.47     14.91 o 
   2   3  14        0.08       -0.79      9.43 o 
  -9   4  14      164.30      189.09     18.36 o 
  -8   4  14      131.37      129.09     11.47 o 
  -7   4  14       71.92       88.54      8.35 o 
  -6   4  14      207.85      224.81     11.75 o 
  -5   4  14      467.16      465.18     16.79 o 
  -4   4  14      260.19      240.17     11.25 o 
  -3   4  14      288.26      268.01     11.96 o 
  -2   4  14      456.02      454.08     16.06 o 
  -1   4  14      263.89      287.00     12.92 o 
   0   4  14      402.85      378.46     17.53 o 
   1   4  14      468.50      416.72     14.42 o 
   2   4  14      167.03      166.61     11.34 o 
  -9   5  14        8.34        6.59     10.35 o 
  -8   5  14        1.00        4.27      8.03 o 
  -7   5  14       32.99       28.78      6.94 o 
  -6   5  14        7.21        9.89      6.70 o 
  -5   5  14      134.52      121.89     11.84 o 
  -4   5  14        6.82        4.62      5.77 o 
  -3   5  14       17.05       16.74      7.12 o 
  -2   5  14       16.55       11.85      8.23 o 
  -1   5  14        0.57        2.04      6.80 o 
   0   5  14        2.42        0.61      5.92 o 
   1   5  14        0.21        1.27      6.80 o 
  -8   6  14       18.69       19.57     10.74 o 
  -7   6  14       28.69       37.60      7.79 o 
  -6   6  14       77.54       84.45      8.29 o 
  -5   6  14       94.75       99.64     10.89 o 
  -4   6  14       74.95       82.07      8.35 o 
  -3   6  14       59.86       77.95     11.04 o 
  -2   6  14      376.18      377.45     15.06 o 
  -1   6  14      235.48      245.31     10.84 o 
   0   6  14      116.90      124.94      9.69 o 
   1   6  14       14.80       17.30      7.21 o 
  -8   7  14        0.06        9.66      8.13 o 
  -7   7  14        4.60        1.25      5.66 o 
  -6   7  14        0.09        0.62      5.47 o 
  -5   7  14       13.26        6.46      6.10 o 
  -4   7  14       40.03       39.36      7.37 o 
  -3   7  14        0.05       -0.43      5.14 o 
  -2   7  14        2.21       -1.09      5.30 o 
  -1   7  14        4.05        3.82      6.90 o 
   0   7  14        2.16        2.22      6.03 o 
   1   7  14       61.94       62.08     10.07 o 
  -8   8  14       11.67       20.09      6.73 o 
  -7   8  14      102.35       97.12      7.35 o 
  -6   8  14       36.92       25.26      7.82 o 
  -5   8  14       51.80       44.74      9.18 o 
  -4   8  14      180.86      194.32     12.03 o 
  -3   8  14       82.65       95.48      8.46 o 
  -2   8  14      161.77      160.87      9.02 o 
  -1   8  14      301.55      268.05     11.25 o 
   0   8  14      101.57      108.02      9.70 o 
   1   8  14       93.65      102.49      9.54 o 
  -7   9  14        0.47       -1.89      5.28 o 
  -6   9  14       24.26       24.01      5.50 o 
  -5   9  14       10.01       16.59      5.65 o 
  -4   9  14        0.11       -1.89      6.19 o 
  -3   9  14       20.87       17.66      5.74 o 
  -2   9  14        7.06        3.47      5.32 o 
  -1   9  14       13.47       17.74      7.32 o 
   0   9  14       18.73       29.91      7.05 o 
  -7  10  14       46.77       52.43      7.00 o 
  -6  10  14      138.72      173.20      8.30 o 
  -5  10  14      318.27      323.49     18.22 o 
  -4  10  14      327.64      321.07     12.64 o 
  -3  10  14      134.25      131.27      7.75 o 
  -2  10  14       91.08      113.11      7.94 o 
  -1  10  14      257.34      265.49     12.14 o 
   0  10  14      300.95      310.00     13.27 o 
  -6  11  14       29.73       31.60      6.11 o 
  -5  11  14        1.29       -0.56      5.72 o 
  -4  11  14        0.99       -2.39      5.33 o 
  -3  11  14       10.89        8.27      5.83 o 
  -2  11  14        4.67       -0.77      5.22 o 
  -1  11  14       34.73       37.25      7.63 o 
  -5  12  14      126.73      118.58      8.52 o 
  -4  12  14       61.00       50.85      6.92 o 
  -3  12  14      106.99      111.33      8.09 o 
  -2  12  14      107.52      117.14      8.49 o 
  -4  13  14       47.72       52.09     10.99 o 
  -3  13  14        0.06       31.47     20.53 o 
  -8   1  15      124.69      131.18     12.31 o 
  -7   1  15      199.07      207.90     14.88 o 
  -6   1  15       49.49       72.00      8.48 o 
  -5   1  15      139.78      135.10      9.57 o 
  -4   1  15      257.86      256.13     14.26 o 
  -3   1  15      723.49      704.13     25.88 o 
  -2   1  15      183.53      199.18     11.92 o 
  -1   1  15      292.02      293.10     12.64 o 
   0   1  15      211.55      201.16     14.12 o 
   1   1  15      403.98      356.31     15.29 o 
  -8   2  15       63.02       63.18     10.79 o 
  -7   2  15        0.01        3.19      7.34 o 
  -6   2  15       42.36       56.25      8.42 o 
  -5   2  15        0.13       -0.75      6.77 o 
  -4   2  15        2.31       10.76      7.94 o 
  -3   2  15       10.63       13.20      7.86 o 
  -2   2  15        9.64        9.35      7.63 o 
  -1   2  15       12.74       20.63      7.95 o 
   0   2  15       43.17       38.84      9.14 o 
   1   2  15        0.03       -3.27     12.19 o 
  -8   3  15      124.72      129.90      9.95 o 
  -7   3  15       43.00       42.01     11.67 o 
  -6   3  15      262.22      242.25     12.59 o 
  -5   3  15      135.74      170.70     12.67 o 
  -4   3  15      305.93      302.47     13.06 o 
  -3   3  15       69.19       85.63      9.92 o 
  -2   3  15      204.60      214.17     13.45 o 
  -1   3  15      213.63      209.83     12.45 o 
   0   3  15      281.54      285.61     15.94 o 
   1   3  15       48.49       60.97     22.72 o 
  -8   4  15       16.26       21.64      7.38 o 
  -7   4  15        5.05        1.58      8.82 o 
  -6   4  15       40.76       49.39      9.77 o 
  -5   4  15      100.56       84.39     10.65 o 
  -4   4  15        0.26        0.40      5.72 o 
  -3   4  15       27.30       18.48      7.05 o 
  -2   4  15       54.84       55.10      9.23 o 
  -1   4  15        0.01       -2.05      7.91 o 
   0   4  15        0.71       -2.28      6.26 o 
  -8   5  15       11.59       17.56      7.71 o 
  -7   5  15       90.59       97.96     12.18 o 
  -6   5  15      271.27      255.66     15.25 o 
  -5   5  15      122.29      130.71     12.71 o 
  -4   5  15       82.01      104.64     11.55 o 
  -3   5  15       41.83       47.92      9.67 o 
  -2   5  15      211.03      223.31     12.42 o 
  -1   5  15       96.60      108.69     11.92 o 
   0   5  15      119.42      135.57     10.42 o 
  -8   6  15        3.73        3.87      6.56 o 
  -7   6  15        0.03        7.35      8.00 o 
  -6   6  15       36.06       44.10      7.69 o 
  -5   6  15       24.78       28.00      7.30 o 
  -4   6  15        0.03       -0.53      6.65 o 
  -3   6  15       12.79       10.30      8.27 o 
  -2   6  15        5.06       11.00      8.95 o 
  -1   6  15        4.51       -0.60      7.09 o 
   0   6  15       30.87       31.44      9.34 o 
  -7   7  15       62.08       83.13     12.25 o 
  -6   7  15       11.79       17.13      7.53 o 
  -5   7  15      217.90      210.03     11.66 o 
  -4   7  15      154.99      174.50     11.06 o 
  -3   7  15      163.97      142.60     24.48 o 
  -2   7  15      217.53      214.51     12.17 o 
  -1   7  15      226.51      251.34     11.72 o 
   0   7  15      149.85      156.74     11.08 o 
  -7   8  15       10.46       14.41      6.45 o 
  -6   8  15       33.84       28.16      6.59 o 
  -5   8  15       38.96       31.83      7.20 o 
  -4   8  15        9.78        4.57      6.10 o 
  -3   8  15        0.79        0.80      6.15 o 
  -2   8  15       13.49        8.13      6.66 o 
  -1   8  15        2.03        8.29      7.16 o 
  -6   9  15       89.93      117.41      8.35 o 
  -5   9  15      148.78      171.13      9.54 o 
  -4   9  15       53.11       49.42      8.12 o 
  -3   9  15       66.40       62.68      9.24 o 
  -2   9  15      140.23      135.39      9.95 o 
  -1   9  15      119.43      115.14     14.28 o 
  -6  10  15       14.53       19.83      6.03 o 
  -5  10  15       22.40       18.89      6.26 o 
  -4  10  15       36.53       43.40      6.65 o 
  -3  10  15        2.30       -0.01      5.70 o 
  -2  10  15        6.38       13.44      6.31 o 
  -4  11  15       31.06       27.22      6.80 o 
  -3  11  15      108.45      129.32     28.05 o 
  -8   0  16       69.94       65.52     15.42 o 
  -7   0  16       43.11       92.84     27.71 o 
  -6   0  16       50.69       96.97     13.48 o 
  -5   0  16      119.68      140.87     35.92 o 
  -4   0  16      435.48      409.68     20.94 o 
  -3   0  16      138.31      118.84     17.41 o 
  -2   0  16       61.36       68.54     15.57 o 
  -1   0  16      225.80      218.30     17.90 o 
  -8   1  16        0.00        1.71     10.64 o 
  -7   1  16        3.11       -3.05      8.26 o 
  -6   1  16        0.19        4.23      8.42 o 
  -5   1  16        3.08        3.07      7.21 o 
  -4   1  16        6.33        3.63      8.57 o 
  -3   1  16       36.62       37.59      9.63 o 
  -2   1  16       62.45       72.92     11.65 o 
  -1   1  16        0.14        7.59      9.59 o 
  -7   2  16       86.92       94.63      9.80 o 
  -6   2  16      121.59      120.88     10.04 o 
  -5   2  16       76.82       85.20     10.16 o 
  -4   2  16       98.79      109.59     11.03 o 
  -3   2  16      139.41      158.12     12.26 o 
  -2   2  16      201.69      219.64     12.19 o 
  -1   2  16       86.71       86.53     14.34 o 
  -7   3  16        6.91        8.52      7.82 o 
  -6   3  16        6.67       12.49      7.95 o 
  -5   3  16        6.45        9.70      8.77 o 
  -4   3  16        2.56        3.85      8.19 o 
  -3   3  16       18.33       18.48      8.85 o 
  -2   3  16       14.58       11.57      9.66 o 
  -1   3  16        0.41        3.13      7.97 o 
  -7   4  16       75.95       95.57     11.16 o 
  -6   4  16      106.61      103.77     10.52 o 
  -5   4  16      105.29      130.55     12.53 o 
  -4   4  16       46.34       52.09     10.11 o 
  -3   4  16      168.38      182.78     12.28 o 
  -2   4  16      253.37      226.40     12.47 o 
  -1   4  16      148.69      148.75     11.27 o 
  -7   5  16        4.76        3.84      7.43 o 
  -6   5  16        3.78        3.14      7.56 o 
  -5   5  16        6.38        7.76      7.33 o 
  -4   5  16        7.65        6.36      7.02 o 
  -3   5  16        0.01        4.29      7.45 o 
  -2   5  16        4.94        8.18      7.60 o 
  -1   5  16        0.59       -6.07      7.68 o 
  -6   6  16      129.28      148.17     13.34 o 
  -5   6  16      184.97      224.73     20.25 o 
  -4   6  16      155.96      149.52     15.70 o 
  -3   6  16      102.80       87.99     11.51 o 
  -2   6  16       55.58       33.68     10.03 o 
  -6   7  16       23.47       26.55      9.01 o 
  -5   7  16        0.69        3.90      6.95 o 
  -4   7  16        0.37        0.27      6.03 o 
  -3   7  16        6.02        2.84      7.23 o 
  -2   7  16        0.04       -0.40      6.96 o 
  -5   8  16       78.02       80.81      8.90 o 
  -4   8  16       76.90      104.92      9.01 o 
  -3   8  16       73.41       74.68      9.44 o 
  -6   1  17       61.06       66.95     10.85 o 
  -5   1  17       47.57       53.83      9.90 o 
  -4   1  17      106.82      108.43     11.36 o 
  -3   1  17        7.13        4.57      7.40 o 
  -6   2  17        9.61       17.34     10.94 o 
  -5   2  17        0.12        0.85      9.27 o 
  -4   2  17       14.40        7.15     10.72 o 
  -3   2  17       10.70       10.03     13.63 o 
  -6   3  17       17.75       21.71     13.14 o 
  -5   3  17       75.32       73.10     13.73 o 
  -4   3  17      101.97      127.60     13.46 o 
  -3   3  17      248.22      254.81     14.45 o 
  -5   4  17        1.29       11.88      8.80 o 
  -4   4  17        0.11        6.07      7.43 o 
                                                 
